# Supplementary material for: Evolutionary Studies on the Coxsackievirus A-24 Variants Causing Acute Hemorrhagic Conjunctivitis with Emphasis on the Recent Outbreak of 2023 in India
Source: Viruses. 2025 Mar 5;17(3):371. doi: 10.3390/v17030371 (PMC11945338; doi:10.3390/v17030371)
Supplement: Supplementary file 1 [file viruses-17-00371-s001.zip]

Archive with 3 entries (3 files):
- Supplementary-table1.xls
- Supplementary-table2.xls
- Supplementary-table3.xls
