# Supplementary material for: Evolutionary Studies on the Coxsackievirus A-24 Variants Causing Acute Hemorrhagic Conjunctivitis with Emphasis on the Recent Outbreak of 2023 in India
Source: Viruses. 2025 Mar 5;17(3):371. doi: 10.3390/v17030371 (PMC11945338; doi:10.3390/v17030371)
Supplement: Supplementary file 1 [file viruses-17-00371-s001.zip › Supplementary-table1.xls]

## Sheet: vp1
SequenceName	Treeannotator ClusterNumber	Genotype
D90457/EH24/70/SIN/1970	-1	I
EF015037/JAM/1987	2	II
GU983190/BRA/1987	2	II
EF015039/DOM/1993	-1	III
EF015040/USA/1998	-1	III
JN228097/KOR/2004	5	IV
KF725085/MAS/2002	5	IV
MG272374/MAS/2002	5	IV
MG272375/MAS/2002	5	IV
GU983185/BRA/2003	-1	IV
AB901481/TW-CHN/2002	6	IV
AB901486/TW-CHN/2003	6	IV
GU983178/BRA/2003	7	IV
GU983180/BRA/2003	7	IV
GU983187/BRA/2003	7	IV
GU983184/BRA/2003	7	IV
GU983189/BRA/2003	7	IV
GU983177/BRA/2003	7	IV
GU983196/BRA/2004	7	IV
GU983191/BRA/2004	7	IV
GU983192/BRA/2004	7	IV
GU983197/BRA/2004	7	IV
GU983193/BRA/2004	7	IV
GU983199/BRA/2005	7	IV
GU983203/BRA/2005	7	IV
03353/AFP/2003	7	IV
AY876912/ZJ-CHN/CHN/2002	8	IV
AY876913/ZJ-CHN/CHN/2002	8	IV
EU162074/ESP/2004	9	IV
EU162068/ESP/2004	9	IV
EU162069/ESP/2004	9	IV
EU162070/ESP/2004	9	IV
EU162071/ESP/2004	9	IV
EU162073/ESP/2004	9	IV
EU162075/ESP/2004	9	IV
EU162076/ESP/2004	9	IV
JX417879/GAB/2008	-1	IV
DQ443001/SIN/2005	10	IV
DQ443002/SIN/2005	10	IV
MT741575_0744/CHN/2007	-1	IV
EU596583/YN-CHN/CHN/2007	11	IV
JF742579/GD-CHN/CHN/2007	11	IV
EU596581/YN-CHN/CHN/2007	11	IV
GQ429287/ZJ-CHN/CHN/2008	11	IV
GQ429288/ZJ-CHN/CHN/2008	11	IV
EU596587/YN-CHN/CHN/2007	11	IV
EU596589/YN-CHN/CHN/2007	11	IV
GQ429279/ZJ-CHN/CHN/2007	11	IV
07023/AFP/2007	11	IV
07038C/AFP/2007	11	IV
CV-A24/2710NIV/IND/2009	11	IV
CV-A24/5109NIV/IND/2009	11	IV
GU477582/M140-Mum-IND/IND/2007	11	IV
GU477583/IND/2007	11	IV
GU477583/M133-Mum-IND/IND/2007	11	IV
GU477584/IND/2007	11	IV
GU477584/M114-Mum-IND/IND/2007	11	IV
FJ868371/AUS/2006	-1	IV
AB901487/TW-CHN/2007	12	IV
AB901489/TW-CHN/2008	12	IV
AB901490/TW-CHN/2008	12	IV
AB901488/TW-CHN/2007	12	IV
KF667361/IND/2010	13	IV
KF667360/IND/2010	13	IV
JX476146/NIV1044161LV530/IND/2010	13	IV
JX417166/IND/2010	13	IV
JX417162/IND/2010	13	IV
KF667358/IND/2010	13	IV
JX476148/NIV1034661LV463/IND/2010	13	IV
KF667359/IND/2010	13	IV
JX476147/NIV1036731LV476/IND/2010	13	IV
JX417163/IND/2010	13	IV
JX417167/IND/2010	13	IV
JX417159/IND/2010	13	IV
JX417169/INDIA/2010	13	IV
JX417164/IND/2010	13	IV
JX417168/IND/2010	13	IV
JX417158/IND/2010	13	IV
JX196594/FRA/2012	13	IV
GU983204/BRA/2009	14	IV
GU983205/BRA/2009	14	IV
GU983206/BRA/2009	14	IV
GU477573/IND/2007	14	IV
GU477574/IND/2007	14	IV
GU477575/IND/2007	14	IV
GU477580/IND/2007	14	IV
JX417165/INDIA/2010	15	IV
JX417160/INDIA/2010	15	IV
MK989718/KEN/2010	16	IV
MK989722/KEN/2010	16	IV
JN788290/JS-CHN/CHN/2010	17	IV
JN788291/JS-CHN/CHN/2010	17	IV
JN788289/JS-CHN/CHN/2010	17	IV
JN788299/JS-CHN/CHN/2010	17	IV
JN788301/JS-CHN/CHN/2010	17	IV
JN788294/JS-CHN/CHN/2010	17	IV
JN788302/JS-CHN/CHN/2010	17	IV
JN788300/JS-CHN/CHN/2010	17	IV
JN788307/JS-CHN/CHN/2010	17	IV
JN788296/JS-CHN/CHN/2010	17	IV
JN788308/JS-CHN/CHN/2010	17	IV
AB901491/TW-CHN/2010	17	IV
AB901492/TW-CHN/2010	17	IV
AB901493/TW-CHN/2010	17	IV
HQ699668/ZJ-CHN/CHN/2010	17	IV
MF189567/UGA/2017	-1	IV
10273/AFP/2010	18	IV
10347/AFP/2010	18	IV
JF742580/GD-CHN/CHN/2010	18	IV
JF742586/GD-CHN/CHN/2010	18	IV
QD015/AHC/2010	18	IV
QD019/AHC/2010	18	IV
JF742595/GD-CHN/CHN/2010	18	IV
QD016/AHC/2010	18	IV
LY003/AHC/2010	18	IV
QD012/AHC/2010	18	IV
AB769162/JPN/2011	18	IV
AB769165/JPN/2011	18	IV
AB769164/JPN/2011	18	IV
JF742587/GD-CHN/CHN/2010	18	IV
JF742592/GD-CHN/CHN/2010	18	IV
JN788304/JS-CHN/CHN/2010	18	IV
JN788303/JS-CHN/CHN/2010	18	IV
JN788305/JS-CHN/CHN/2010	18	IV
LY001/AHC/2010	18	IV
QD017/AHC/2010	18	IV
LY007/AHC/2010	18	IV
10276/AFP/2010	18	IV
10358/AFP/2010	18	IV
PP548242_CVA24/FRA/2024	-1	IV
MH778631/BRA/2018	19	IV
MH778630/BRA/2018	19	IV
MG557563/GUF/2017	19	IV
MH778635/BRA/2017	19	IV
MF419263/GUF/2017	19	IV
MK618766/MEX/2017	19	IV
MG880748/MEX/2017	19	IV
KP122033/THA/2014	20	IV
KR399988/REF/2015	20	IV
KR478685/REF/2015	20	IV
PP327391_RMRC-DIB-1311/IND/2023	21	IV
OR352725/CA24v/CHN/2023	21	IV
OR352727/CA24v/CHN/2023	21	IV
OR352721/CA24v/CHN/2023	21	IV
PP028461_CA24v/NIH.PAK/PAK/2023	21	IV
CV-A24/523NIV/IND/2023	21	IV
CV-A24/501NIV/IND/2023	21	IV
CV-A24/505NIV/IND/2023	21	IV
CV-A24/440NIV/IND/2023	21	IV
CV-A24/509NIV/IND/2023	21	IV
CV-A24/677NIV/IND/2023	21	IV
OR633288_CA24v/NIH.PAK/PAK/2023	21	IV
KP122054/THA/2014	22	IV
KP122067/THA/2014	22	IV
KP122066/THA/2014	22	IV
KP122073/THA/2014	22	IV
KP122036/THA/2014	22	IV
KP137045/THA/2014	22	IV
AB901479/TW-CHN/2000	4	V
AB901480/TW-CHN/2001	4	V
AB901473/TW-CHN/1985	1	VI
AB901474/TW-CHN/1985	1	VI
AB901475/TW-CHN/1986	1	VI
AB901477/TW-CHN/1986	1	VI
AB901478/TW-CHN/1986	1	VI
94290/AFP/1994	3	VII
95338/AFP/1995	3	VII
94405/AFP/1994	3	VII
97092/AFP/1997	3	VII
88032/AFP/1988	-1	VIII

## Sheet: vp2
SequenceName	Treeannotator ClusterNumber	Genotype
D90457_EH24/70/SGP/1970	-1	I
MZ171082_94-09/CHN/1994	1	VII
MZ171085_94-15/CHN/1994	1	VII
MZ171084_94-14/CHN/1994	1	VII
MZ171086_94-17/CHN/1994	1	VII
MZ171083_94-10/CHN/1994	1	VII
MZ171081_94-06/CHN/1994	1	VII
MZ171087_94-18/CHN/1994	1	VII
EF015037_JAM87-10628/JAM/1987	2	II
EF015038_BRA87-10629/BRA/1987	2	II
EF015039_DOR93-10630/DOM/1993	-1	III
EF015040_USA-Fl98_10631/USA/1998	-1	III
KF725085_110390/MYS/2002	3	IV
JN228097_HG/KOR/2004	3	IV
DQ443001_DSO-52/SGP/2005	4	IV
DQ443002_DSO-26/SGP/2005	4	IV
MZ171089_744/CHN/2007	5	IV
MZ171090_769/CHN/2007	5	IV
MZ171092_775/CHN/2007	5	IV
JF742578_China/GD391/CHN/2007	5	IV
MZ171093_07-78/CHN/2007	5	IV
MZ171088_740/CHN/2007	5	IV
MZ171096_07-84/CHN/2007	5	IV
MZ171091_07-71/CHN/2007	5	IV
MZ171095_07-83/CHN/2007	5	IV
MZ171094_07-79/CHN/2007	5	IV
JF742579_China/GD332/CHN/2007	5	IV
CV-A24/2710NIV/IND/2009	5	IV
CV-A24/5109NIV/IND/2009	5	IV
KF667358_INDNIV1034661LV463/IND/2010	6	IV
KF667360_INDNIV1044161LV530/IND/2010	6	IV
KF667359_INDNIV1036731LV476/IND/2010	6	IV
KF667361_INDNIV1040633LV639/IND/2010	6	IV
MK989721_20693_84_CV-A24/KEN/2010	7	IV
MK989718_20693_49_CV-A24/KEN/2010	7	IV
MK989717_20693_9_CV-A24/KEN/2010	7	IV
MK989722_20693_94_CV-A24/KEN/2010	7	IV
JF742576_China/GD46/CHN/2010	8	IV
JF742577_China/GD01/CHN/2010	8	IV
MK989719_20693_66_CV-A24/KEN/2010	9	IV
MK989720_20693_67_CV-A24/KEN/2010	9	IV
AB769156_CA24v/Okinawa/9/JPN/2011	10	IV
AB769162_CA24v/Okinawa/25/JPN/2011	10	IV
AB769159_CA24v/Okinawa/19/JPN/2011	10	IV
AB769152_CA24v/Okinawa/5/JPN/2011	10	IV
AB769160_CA24v/Okinawa/20/JPN/2011	10	IV
AB769154_CA24v/Okinawa/7/JPN/2011	10	IV
AB769161_CA24v/Okinawa/23/JPN/2011	10	IV
AB769163_CA24v/Ishigaki/28/JPN/2011	10	IV
AB769165_CA24v/Ishigaki/35/JPN/2011	10	IV
AB769164_CA24v/Ishigaki/29/JPN/2011	10	IV
MF189567_UGA/2017-19538/UGA/2017	-1	IV
PQ119796_CVA24/240006486801/FRA/2024	11	IV
PQ119795_CVA24/240006485001/FRA/2024	11	IV
PP548240_CVA24_2400060741/FRA/2024	11	IV
PP548238_CVA24_2400060732/FRA/2024	11	IV
PP548237_CVA24_2400060725/FRA/2024	11	IV
PP548239_CVA24_2400060736/FRA/2024	11	IV
PP548242_CVA24_2400060764/FRA/2024	11	IV
MF419263_GUF-2017-B0519081/GUF/2017	11	IV
MG880747_InDRE2768/MEX/2017	11	IV
MG880749_InDRE2773/MEX/2017	11	IV
MG880751_InDRE2780/MEX/2017	11	IV
MG880750_InDRE2778/MEX/2017	11	IV
MG880745_InDRE2764/MEX/2017	11	IV
MG880748_InDRE2771/MEX/2017	11	IV
MG880752_InDRE2782/MEX/2017/MEX/2017	11	IV
KR399988_Reunion0150638129/FRA/2015	12	IV
KR478685_Reunion0150638154/FRA/2015	12	IV
OQ909112_NIV227485/EV-CVA24/IND/2022	13	IV
CV-A24/440NIV/IND/2023	13	IV
CV-A24/501NIV/IND/2023	13	IV
CV-A24/523NIV/IND/2023	13	IV
CV-A24/505NIV/IND/2023	13	IV
OQ909113_NIV227505/EV-CVA24/IND/2022	13	IV
OQ909107_NIV227210/EV-CVA24/IND/2022	13	IV
OR633288_CA24v/NIH.PAK/PAK/2023	13	IV
OR803779_AHC/GD/71/CHN/2023	13	IV
OR361389_CA24v/China.Zhongshan/03/CHN/2023	13	IV
OR361388_CA24v/China.Zhongshan/02/CHN/2023	13	IV
OR361390_CA24v/China.Zhongshan/04/CHN/2023	13	IV
OR361387_CA24v/China.Zhongshan/01/CHN/2023	13	IV
OR803780_AHC/GD/76/CHN/2023	13	IV
PP327391_RMRC-DIB-1311/IND/2023	13	IV
CV-A24/509NIV/IND/2023	13	IV
OQ909109_NIV227226/EV-CVA24/IND/2022	13	IV
PP028461_CA24v/NIH.PAK/PAK/2023	13	IV
OQ909106_NIV227204/EV-CVA24/IND/2022	13	IV
OQ909110_NIV227462/EV-CVA24/IND/2022	13	IV
OQ909108_NIV227211/EV-CVA24/IND/2022	13	IV
OQ909111_NIV227479/EV-CVA24/IND/2022	13	IV
CV-A24/677NIV/IND/2023	13	IV

## Sheet: wg
SequenceName	Treeannotator ClusterNumber	Genotype
PQ119795_CVA24/240006485001/FRA/2024	-1	IV
PP548238_CVA24_2400060732/FRA/2024	-1	IV
PQ119796_CVA24/240006486801/FRA/2024	-1	IV
PP548239_CVA24_2400060736/FRA/2024	1	IV
PP548242_CVA24_2400060764/FRA/2024	1	IV
PP548240_CVA24_2400060741/FRA/2024	-1	IV
PP548237_CVA24_2400060725/FRA/2024	-1	IV
MF189567_UGA/2017-19538/UGA/2017	-1	IV
MF419263_GUF-2017-B0519081/GUF/2017	2	IV
MG880748_InDRE2771/MEX/2017	2	IV
MG880745_InDRE2764/MEX/2017	2	IV
MG880750_InDRE2778/MEX/2017	2	IV
MG880747_InDRE2768/MEX/2017	2	IV
MG880749_InDRE2773/MEX/2017	2	IV
MG880751_InDRE2780/MEX/2017	2	IV
MG880752_InDRE2782/MEX/2017/MEX/2017	2	IV
MK989717_20693_9_CV-A24/KEN/2010	3	IV
MK989721_20693_84_CV-A24/KEN/2010	3	IV
MK989718_20693_49_CV-A24/KEN/2010	3	IV
MK989722_20693_94_CV-A24/KEN/2010	3	IV
MK989719_20693_66_CV-A24/KEN/2010	4	IV
MK989720_20693_67_CV-A24/KEN/2010	4	IV
MZ171089_744/CHN/2007	5	IV
MZ171090_769/CHN/2007	5	IV
MZ171091_07-71/CHN/2007	5	IV
MZ171092_775/CHN/2007	5	IV
MZ171088_740/CHN/2007	5	IV
MZ171093_07-78/CHN/2007	5	IV
MZ171094_07-79/CHN/2007	5	IV
MZ171095_07-83/CHN/2007	5	IV
MZ171096_07-84/CHN/2007	5	IV
JF742578_China/GD391/CHN/2007	5	IV
JF742579_China/GD332/CHN/2007	5	IV
CV-A24/2710NIV/IND/2009	5	IV
CV-A24/5109NIV/IND/2009	5	IV
KF667358_INDNIV1034661LV463/IND/2010	6	IV
KF667359_INDNIV1036731LV476/IND/2010	6	IV
KF667360_INDNIV1044161LV530/IND/2010	6	IV
KF667361_INDNIV1040633LV639/IND/2010	6	IV
DQ443001_DSO-52/SGP/2005	7	IV
DQ443002_DSO-26/SGP/2005	7	IV
AB769159_CA24v/Okinawa/19/JPN/2011	8	IV
AB769160_CA24v/Okinawa/20/JPN/2011	8	IV
AB769161_CA24v/Okinawa/23/JPN/2011	8	IV
AB769156_CA24v/Okinawa/9/JPN/2011	8	IV
AB769152_CA24v/Okinawa/5/JPN/2011	8	IV
AB769154_CA24v/Okinawa/7/JPN/2011	8	IV
AB769162_CA24v/Okinawa/25/JPN/2011	8	IV
AB769163_CA24v/Ishigaki/28/JPN/2011	8	IV
AB769165_CA24v/Ishigaki/35/JPN/2011	8	IV
AB769164_CA24v/Ishigaki/29/JPN/2011	8	IV
JF742576_China/GD46/CHN/2010	8	IV
JF742577_China/GD01/CHN/2010	8	IV
KF725085_110390/MYS/2002	9	IV
JN228097_HG/KOR/2004	9	IV
OR361387_CA24v/China.Zhongshan/01/CHN/2023	10	IV
OR361389_CA24v/China.Zhongshan/03/CHN/2023	10	IV
OR361390_CA24v/China.Zhongshan/04/CHN/2023	10	IV
OR803779_AHC/GD/71/CHN/2023	10	IV
OR361388_CA24v/China.Zhongshan/02/CHN/2023	10	IV
OR803780_AHC/GD/76/CHN/2023	10	IV
PP327391_RMRC-DIB-1311/IND/2023	10	IV
OR633288_CA24v/NIH.PAK/PAK/2023	10	IV
PP028461_CA24v/NIH.PAK/PAK/2023	10	IV
CV-A24/509NIV/IND/2023	10	IV
CV-A24/501NIV/IND/2023	10	IV
CV-A24/523NIV/IND/2023	10	IV
CV-A24/440NIV/IND/2023	10	IV
CV-A24/505NIV/IND/2023	10	IV
CV-A24/677NIV/IND/2023	10	IV
KR399988_Reunion0150638129/FRA/2015	11	IV
KR478685_Reunion0150638154/FRA/2015	11	IV
EF015040_USA-Fl98_10631/USA/1998	-1	III
EF015039_DOR93-10630/DOM/1993	-1	III
MZ171082_94-09/CHN/1994	12	VII
MZ171085_94-15/CHN/1994	12	VII
MZ171084_94-14/CHN/1994	12	VII
MZ171086_94-17/CHN/1994	12	VII
MZ171081_94-06/CHN/1994	12	VII
MZ171083_94-10/CHN/1994	12	VII
MZ171087_94-18/CHN/1994	12	VII
D90457_EH24/70/SGP/1970	-1	I
EF015037_JAM87-10628/JAM/1987	13	II
EF015038_BRA87-10629/BRA/1987	13	II
