# Supplementary material for: Evolutionary Studies on the Coxsackievirus A-24 Variants Causing Acute Hemorrhagic Conjunctivitis with Emphasis on the Recent Outbreak of 2023 in India
Source: Viruses. 2025 Mar 5;17(3):371. doi: 10.3390/v17030371 (PMC11945338; doi:10.3390/v17030371)
Supplement: Supplementary file 1 [file viruses-17-00371-s001.zip › Supplementary-table2.xls]

## Sheet: blast_results
Query ID	Subject ID	Percent Identity	Alignment Length	Mismatches	Gap Openings	Query Start	Query End	Subject Start	Subject End	E-value	Bit Score
PQ119795_CVA24/240006485001/FRA/2024	PQ119795_CVA24/240006485001/FRA/2024	100	7442	0	0	1	7442	1	7442	0	13743
PQ119795_CVA24/240006485001/FRA/2024	PQ119796_CVA24/240006486801/FRA/2024	99.812	7442	14	0	1	7442	15	7456	0	13666
PQ119795_CVA24/240006485001/FRA/2024	PP548238_CVA24_2400060732/FRA/2024	99.789	6645	14	0	734	7378	1	6645	0	12205
PQ119795_CVA24/240006485001/FRA/2024	PP548239_CVA24_2400060736/FRA/2024	99.609	6645	26	0	734	7378	1	6645	0	12144
PQ119795_CVA24/240006485001/FRA/2024	PP548237_CVA24_2400060725/FRA/2024	99.533	6645	31	0	734	7378	1	6645	0	12116
PQ119795_CVA24/240006485001/FRA/2024	PP548240_CVA24_2400060741/FRA/2024	99.488	6645	34	0	734	7378	1	6645	0	12105
PQ119795_CVA24/240006485001/FRA/2024	PP548242_CVA24_2400060764/FRA/2024	99.488	6645	34	0	734	7378	1	6645	0	12100
PQ119795_CVA24/240006485001/FRA/2024	CV-A24/5109NIV/IND/2009	90.975	7446	663	8	1	7442	14	7454	0	10019
PQ119795_CVA24/240006485001/FRA/2024	CV-A24/2710NIV/IND/2009	90.962	7446	664	8	1	7442	15	7455	0	10013
PQ119795_CVA24/240006485001/FRA/2024	MF419263_GUF-2017-B0519081/GUF/2017	92.976	6649	459	7	734	7378	1	6645	0	9684
PQ119795_CVA24/240006485001/FRA/2024	MG880751_InDRE2780/MEX/2017	92.886	6649	465	7	734	7378	1	6645	0	9651
PQ119795_CVA24/240006485001/FRA/2024	MG880752_InDRE2782/MEX/2017/MEX/2017	92.886	6649	465	7	734	7378	1	6645	0	9651
PQ119795_CVA24/240006485001/FRA/2024	MG880745_InDRE2764/MEX/2017	92.781	6649	472	7	734	7378	1	6645	0	9612
PQ119795_CVA24/240006485001/FRA/2024	MG880750_InDRE2778/MEX/2017	92.781	6649	472	7	734	7378	1	6645	0	9612
PQ119795_CVA24/240006485001/FRA/2024	MG880748_InDRE2771/MEX/2017	92.766	6649	473	7	734	7378	1	6645	0	9607
PQ119795_CVA24/240006485001/FRA/2024	MG880749_InDRE2773/MEX/2017	92.766	6649	473	7	734	7378	1	6645	0	9607
PQ119795_CVA24/240006485001/FRA/2024	MG880747_InDRE2768/MEX/2017	92.751	6649	474	7	734	7378	1	6645	0	9601
PQ119795_CVA24/240006485001/FRA/2024	MK989722_20693_94_CV-A24/KEN/2010	91.623	6649	549	7	734	7378	1	6645	0	9186
PQ119795_CVA24/240006485001/FRA/2024	MK989718_20693_49_CV-A24/KEN/2010	91.502	6649	557	7	734	7378	1	6645	0	9142
PQ119795_CVA24/240006485001/FRA/2024	MF189567_UGA/2017-19538/UGA/2017	92.164	6470	507	0	734	7203	1	6470	0	9140
PQ119795_CVA24/240006485001/FRA/2024	MK989717_20693_9_CV-A24/KEN/2010	91.6	6619	548	7	734	7348	1	6615	0	9136
PQ119795_CVA24/240006485001/FRA/2024	CV-A24/509NIV/IND/2023	88.86	7433	820	7	1	7430	15	7442	0	9132
PQ119795_CVA24/240006485001/FRA/2024	CV-A24/677NIV/IND/2023	88.84	7437	822	7	1	7434	2	7433	0	9129
PQ119795_CVA24/240006485001/FRA/2024	MK989721_20693_84_CV-A24/KEN/2010	91.442	6649	561	7	734	7378	1	6645	0	9119
PQ119795_CVA24/240006485001/FRA/2024	CV-A24/523NIV/IND/2023	88.822	7434	823	7	1	7431	6	7434	0	9118
PQ119795_CVA24/240006485001/FRA/2024	CV-A24/440NIV/IND/2023	88.822	7434	823	7	1	7431	7	7435	0	9118
PQ119795_CVA24/240006485001/FRA/2024	MK989720_20693_67_CV-A24/KEN/2010	91.46	6639	561	5	734	7369	1	6636	0	9114
PQ119795_CVA24/240006485001/FRA/2024	CV-A24/501NIV/IND/2023	88.78	7433	826	7	1	7430	6	7433	0	9099
PQ119795_CVA24/240006485001/FRA/2024	CV-A24/505NIV/IND/2023	88.768	7434	826	8	12	7442	17	7444	0	9094
PQ119795_CVA24/240006485001/FRA/2024	MK989719_20693_66_CV-A24/KEN/2010	91.336	6648	570	5	734	7378	1	6645	0	9081
PQ119795_CVA24/240006485001/FRA/2024	MZ171090_769/CHN/2007	90.42	6649	629	7	734	7378	1	6645	0	8743
PQ119795_CVA24/240006485001/FRA/2024	MZ171088_740/CHN/2007	90.405	6649	630	7	734	7378	1	6645	0	8737
PQ119795_CVA24/240006485001/FRA/2024	MZ171091_07-71/CHN/2007	90.405	6649	630	7	734	7378	1	6645	0	8737
PQ119795_CVA24/240006485001/FRA/2024	MZ171094_07-79/CHN/2007	90.374	6649	632	7	734	7378	1	6645	0	8726
PQ119795_CVA24/240006485001/FRA/2024	MZ171093_07-78/CHN/2007	90.359	6649	633	7	734	7378	1	6645	0	8720
PQ119795_CVA24/240006485001/FRA/2024	MZ171095_07-83/CHN/2007	90.359	6649	633	7	734	7378	1	6645	0	8720
PQ119795_CVA24/240006485001/FRA/2024	MZ171096_07-84/CHN/2007	90.359	6649	633	7	734	7378	1	6645	0	8720
PQ119795_CVA24/240006485001/FRA/2024	MZ171092_775/CHN/2007	90.299	6649	637	7	734	7378	1	6645	0	8698
PQ119795_CVA24/240006485001/FRA/2024	JF742578_China/GD391/CHN/2007	90.299	6649	637	7	734	7378	1	6645	0	8698
PQ119795_CVA24/240006485001/FRA/2024	KF725085_110390/MYS/2002	90.269	6649	639	7	734	7378	1	6645	0	8687
PQ119795_CVA24/240006485001/FRA/2024	KF667358_INDNIV1034661LV463/IND/2010	90.164	6649	646	7	734	7378	1	6645	0	8648
PQ119795_CVA24/240006485001/FRA/2024	KF667359_INDNIV1036731LV476/IND/2010	90.165	6650	644	9	734	7378	1	6645	0	8648
PQ119795_CVA24/240006485001/FRA/2024	DQ443001_DSO-52/SGP/2005	90.149	6649	647	7	734	7378	1	6645	0	8643
PQ119795_CVA24/240006485001/FRA/2024	DQ443002_DSO-26/SGP/2005	90.149	6649	647	7	734	7378	1	6645	0	8643
PQ119795_CVA24/240006485001/FRA/2024	JF742579_China/GD332/CHN/2007	90.149	6649	647	7	734	7378	1	6645	0	8643
PQ119795_CVA24/240006485001/FRA/2024	KF667360_INDNIV1044161LV530/IND/2010	90.045	6650	652	9	734	7378	1	6645	0	8604
PQ119795_CVA24/240006485001/FRA/2024	KF667361_INDNIV1040633LV639/IND/2010	90.044	6649	654	7	734	7378	1	6645	0	8604
PQ119795_CVA24/240006485001/FRA/2024	JN228097_HG/KOR/2004	90.029	6649	655	7	734	7378	1	6645	0	8599
PQ119795_CVA24/240006485001/FRA/2024	MZ171089_744/CHN/2007	90.014	6649	656	8	734	7378	1	6645	0	8593
PQ119795_CVA24/240006485001/FRA/2024	AB769154_CA24v/Okinawa/7/JPN/2011	89.803	6649	670	7	734	7378	1	6645	0	8516
PQ119795_CVA24/240006485001/FRA/2024	AB769160_CA24v/Okinawa/20/JPN/2011	89.788	6649	671	7	734	7378	1	6645	0	8510
PQ119795_CVA24/240006485001/FRA/2024	AB769161_CA24v/Okinawa/23/JPN/2011	89.788	6649	671	7	734	7378	1	6645	0	8510
PQ119795_CVA24/240006485001/FRA/2024	AB769156_CA24v/Okinawa/9/JPN/2011	89.773	6649	672	7	734	7378	1	6645	0	8504
PQ119795_CVA24/240006485001/FRA/2024	AB769159_CA24v/Okinawa/19/JPN/2011	89.773	6649	672	7	734	7378	1	6645	0	8504
PQ119795_CVA24/240006485001/FRA/2024	AB769152_CA24v/Okinawa/5/JPN/2011	89.758	6649	673	7	734	7378	1	6645	0	8499
PQ119795_CVA24/240006485001/FRA/2024	AB769162_CA24v/Okinawa/25/JPN/2011	89.743	6649	674	7	734	7378	1	6645	0	8493
PQ119795_CVA24/240006485001/FRA/2024	JF742577_China/GD01/CHN/2010	89.743	6649	674	7	734	7378	1	6645	0	8493
PQ119795_CVA24/240006485001/FRA/2024	AB769163_CA24v/Ishigaki/28/JPN/2011	89.728	6649	675	7	734	7378	1	6645	0	8488
PQ119795_CVA24/240006485001/FRA/2024	AB769164_CA24v/Ishigaki/29/JPN/2011	89.713	6649	676	7	734	7378	1	6645	0	8482
PQ119795_CVA24/240006485001/FRA/2024	JF742576_China/GD46/CHN/2010	89.696	6648	679	5	734	7378	1	6645	0	8477
PQ119795_CVA24/240006485001/FRA/2024	AB769165_CA24v/Ishigaki/35/JPN/2011	89.638	6649	681	7	734	7378	1	6645	0	8455
PQ119795_CVA24/240006485001/FRA/2024	KR399988_Reunion0150638129/FRA/2015	89.457	6649	693	7	734	7378	1	6645	0	8388
PQ119795_CVA24/240006485001/FRA/2024	KR478685_Reunion0150638154/FRA/2015	89.442	6649	694	7	734	7378	1	6645	0	8383
PQ119795_CVA24/240006485001/FRA/2024	EF015040_USA-Fl98_10631/USA/1998	88.459	6646	765	2	734	7378	1	6645	0	8022
PQ119795_CVA24/240006485001/FRA/2024	OR361387_CA24v/China.Zhongshan/01/CHN/2023	88.433	6648	763	5	734	7378	1	6645	0	8011
PQ119795_CVA24/240006485001/FRA/2024	OR361388_CA24v/China.Zhongshan/02/CHN/2023	88.433	6648	763	5	734	7378	1	6645	0	8011
PQ119795_CVA24/240006485001/FRA/2024	OR803779_AHC/GD/71/CHN/2023	88.433	6648	763	5	734	7378	1	6645	0	8011
PQ119795_CVA24/240006485001/FRA/2024	OR361389_CA24v/China.Zhongshan/03/CHN/2023	88.418	6648	764	5	734	7378	1	6645	0	8006
PQ119795_CVA24/240006485001/FRA/2024	OR803780_AHC/GD/76/CHN/2023	88.403	6648	765	5	734	7378	1	6645	0	8000
PQ119795_CVA24/240006485001/FRA/2024	OR361390_CA24v/China.Zhongshan/04/CHN/2023	88.387	6648	766	5	734	7378	1	6645	0	7995
PQ119795_CVA24/240006485001/FRA/2024	OR633288_CA24v/NIH.PAK/PAK/2023	88.357	6648	768	5	734	7378	1	6645	0	7986
PQ119795_CVA24/240006485001/FRA/2024	PP028461_CA24v/NIH.PAK/PAK/2023	88.342	6648	769	5	734	7378	1	6645	0	7980
PQ119795_CVA24/240006485001/FRA/2024	PP327391_RMRC-DIB-1311/IND/2023	88.312	6648	771	5	734	7378	1	6645	0	7969
PQ119795_CVA24/240006485001/FRA/2024	EF015039_DOR93-10630/DOM/1993	87.724	6647	812	4	734	7378	1	6645	0	7751
PQ119795_CVA24/240006485001/FRA/2024	MZ171082_94-09/CHN/1994	87.113	6650	847	9	734	7378	1	6645	0	7524
PQ119795_CVA24/240006485001/FRA/2024	MZ171087_94-18/CHN/1994	87.064	6648	854	6	734	7378	1	6645	0	7507
PQ119795_CVA24/240006485001/FRA/2024	MZ171081_94-06/CHN/1994	87.049	6648	855	6	734	7378	1	6645	0	7502
PQ119795_CVA24/240006485001/FRA/2024	MZ171083_94-10/CHN/1994	87.049	6648	855	6	734	7378	1	6645	0	7502
PQ119795_CVA24/240006485001/FRA/2024	MZ171085_94-15/CHN/1994	87.038	6650	852	9	734	7378	1	6645	0	7496
PQ119795_CVA24/240006485001/FRA/2024	MZ171084_94-14/CHN/1994	87.023	6650	853	9	734	7378	1	6645	0	7491
PQ119795_CVA24/240006485001/FRA/2024	MZ171086_94-17/CHN/1994	86.943	6648	862	6	734	7378	1	6645	0	7463
PQ119795_CVA24/240006485001/FRA/2024	EF015037_JAM87-10628/JAM/1987	86.926	6647	865	4	734	7378	1	6645	0	7457
PQ119795_CVA24/240006485001/FRA/2024	EF015038_BRA87-10629/BRA/1987	86.836	6647	871	4	734	7378	1	6645	0	7424
PQ119795_CVA24/240006485001/FRA/2024	D90457_EH24/70/SGP/1970	84.326	6648	1036	6	734	7378	1	6645	0	6499
CV-A24/5109NIV/IND/2009	CV-A24/5109NIV/IND/2009	100	7456	0	0	1	7456	1	7456	0	13769
CV-A24/5109NIV/IND/2009	CV-A24/2710NIV/IND/2009	99.987	7456	1	0	1	7456	2	7457	0	13764
CV-A24/5109NIV/IND/2009	MZ171090_769/CHN/2007	99.022	6645	65	0	746	7390	1	6645	0	11912
CV-A24/5109NIV/IND/2009	MZ171088_740/CHN/2007	98.992	6645	67	0	746	7390	1	6645	0	11900
CV-A24/5109NIV/IND/2009	MZ171093_07-78/CHN/2007	98.977	6645	68	0	746	7390	1	6645	0	11895
CV-A24/5109NIV/IND/2009	MZ171095_07-83/CHN/2007	98.977	6645	68	0	746	7390	1	6645	0	11895
CV-A24/5109NIV/IND/2009	MZ171096_07-84/CHN/2007	98.977	6645	68	0	746	7390	1	6645	0	11895
CV-A24/5109NIV/IND/2009	MZ171091_07-71/CHN/2007	98.962	6645	69	0	746	7390	1	6645	0	11889
CV-A24/5109NIV/IND/2009	MZ171092_775/CHN/2007	98.916	6645	72	0	746	7390	1	6645	0	11873
CV-A24/5109NIV/IND/2009	MZ171094_07-79/CHN/2007	98.901	6645	73	0	746	7390	1	6645	0	11867
CV-A24/5109NIV/IND/2009	JF742578_China/GD391/CHN/2007	98.886	6645	74	0	746	7390	1	6645	0	11862
CV-A24/5109NIV/IND/2009	JF742579_China/GD332/CHN/2007	98.781	6645	81	0	746	7390	1	6645	0	11823
CV-A24/5109NIV/IND/2009	DQ443001_DSO-52/SGP/2005	97.502	6645	166	0	746	7390	1	6645	0	11352
CV-A24/5109NIV/IND/2009	DQ443002_DSO-26/SGP/2005	97.397	6645	173	0	746	7390	1	6645	0	11313
CV-A24/5109NIV/IND/2009	KF725085_110390/MYS/2002	97.186	6645	187	0	746	7390	1	6645	0	11236
CV-A24/5109NIV/IND/2009	MK989722_20693_94_CV-A24/KEN/2010	97.081	6645	194	0	746	7390	1	6645	0	11197
CV-A24/5109NIV/IND/2009	MK989718_20693_49_CV-A24/KEN/2010	97.035	6645	197	0	746	7390	1	6645	0	11180
CV-A24/5109NIV/IND/2009	JN228097_HG/KOR/2004	96.975	6645	201	0	746	7390	1	6645	0	11158
CV-A24/5109NIV/IND/2009	MK989717_20693_9_CV-A24/KEN/2010	97.098	6615	192	0	746	7360	1	6615	0	11153
CV-A24/5109NIV/IND/2009	MK989721_20693_84_CV-A24/KEN/2010	96.915	6645	205	0	746	7390	1	6645	0	11136
CV-A24/5109NIV/IND/2009	MK989720_20693_67_CV-A24/KEN/2010	96.911	6636	205	0	746	7381	1	6636	0	11119
CV-A24/5109NIV/IND/2009	MK989719_20693_66_CV-A24/KEN/2010	96.84	6645	210	0	746	7390	1	6645	0	11108
CV-A24/5109NIV/IND/2009	MZ171089_744/CHN/2007	96.75	6646	214	2	746	7390	1	6645	0	11075
CV-A24/5109NIV/IND/2009	KF667359_INDNIV1036731LV476/IND/2010	96.509	6645	232	0	746	7390	1	6645	0	10986
CV-A24/5109NIV/IND/2009	KF667358_INDNIV1034661LV463/IND/2010	96.433	6645	237	0	746	7390	1	6645	0	10959
CV-A24/5109NIV/IND/2009	KF667361_INDNIV1040633LV639/IND/2010	96.313	6645	245	0	746	7390	1	6645	0	10914
CV-A24/5109NIV/IND/2009	KF667360_INDNIV1044161LV530/IND/2010	96.087	6645	260	0	746	7390	1	6645	0	10831
CV-A24/5109NIV/IND/2009	JF742577_China/GD01/CHN/2010	96.012	6645	265	0	746	7390	1	6645	0	10804
CV-A24/5109NIV/IND/2009	CV-A24/509NIV/IND/2023	92.811	7442	534	1	1	7442	2	7442	0	10778
CV-A24/5109NIV/IND/2009	CV-A24/440NIV/IND/2023	92.819	7436	533	1	8	7443	1	7435	0	10772
CV-A24/5109NIV/IND/2009	CV-A24/523NIV/IND/2023	92.818	7435	533	1	9	7443	1	7434	0	10770
CV-A24/5109NIV/IND/2009	JF742576_China/GD46/CHN/2010	95.907	6645	272	0	746	7390	1	6645	0	10765
CV-A24/5109NIV/IND/2009	CV-A24/677NIV/IND/2023	92.803	7434	534	1	13	7446	1	7433	0	10763
CV-A24/5109NIV/IND/2009	CV-A24/505NIV/IND/2023	92.749	7447	538	2	9	7455	1	7445	0	10759
CV-A24/5109NIV/IND/2009	CV-A24/501NIV/IND/2023	92.776	7434	536	1	9	7442	1	7433	0	10752
CV-A24/5109NIV/IND/2009	AB769160_CA24v/Okinawa/20/JPN/2011	95.681	6645	287	0	746	7390	1	6645	0	10682
CV-A24/5109NIV/IND/2009	AB769161_CA24v/Okinawa/23/JPN/2011	95.681	6645	287	0	746	7390	1	6645	0	10682
CV-A24/5109NIV/IND/2009	AB769154_CA24v/Okinawa/7/JPN/2011	95.666	6645	288	0	746	7390	1	6645	0	10676
CV-A24/5109NIV/IND/2009	AB769156_CA24v/Okinawa/9/JPN/2011	95.666	6645	288	0	746	7390	1	6645	0	10676
CV-A24/5109NIV/IND/2009	AB769159_CA24v/Okinawa/19/JPN/2011	95.666	6645	288	0	746	7390	1	6645	0	10676
CV-A24/5109NIV/IND/2009	AB769152_CA24v/Okinawa/5/JPN/2011	95.651	6645	289	0	746	7390	1	6645	0	10671
CV-A24/5109NIV/IND/2009	AB769162_CA24v/Okinawa/25/JPN/2011	95.636	6645	290	0	746	7390	1	6645	0	10665
CV-A24/5109NIV/IND/2009	AB769163_CA24v/Ishigaki/28/JPN/2011	95.53	6645	297	0	746	7390	1	6645	0	10626
CV-A24/5109NIV/IND/2009	AB769164_CA24v/Ishigaki/29/JPN/2011	95.485	6645	300	0	746	7390	1	6645	0	10610
CV-A24/5109NIV/IND/2009	AB769165_CA24v/Ishigaki/35/JPN/2011	95.41	6645	305	0	746	7390	1	6645	0	10582
CV-A24/5109NIV/IND/2009	KR478685_Reunion0150638154/FRA/2015	95.335	6645	310	0	746	7390	1	6645	0	10554
CV-A24/5109NIV/IND/2009	KR399988_Reunion0150638129/FRA/2015	95.275	6645	314	0	746	7390	1	6645	0	10532
CV-A24/5109NIV/IND/2009	MF419263_GUF-2017-B0519081/GUF/2017	94.236	6645	383	0	746	7390	1	6645	0	10150
CV-A24/5109NIV/IND/2009	MG880745_InDRE2764/MEX/2017	93.995	6645	399	0	746	7390	1	6645	0	10061
CV-A24/5109NIV/IND/2009	MG880750_InDRE2778/MEX/2017	93.995	6645	399	0	746	7390	1	6645	0	10061
CV-A24/5109NIV/IND/2009	MG880751_InDRE2780/MEX/2017	93.995	6645	399	0	746	7390	1	6645	0	10061
CV-A24/5109NIV/IND/2009	MG880752_InDRE2782/MEX/2017/MEX/2017	93.995	6645	399	0	746	7390	1	6645	0	10061
CV-A24/5109NIV/IND/2009	PQ119796_CVA24/240006486801/FRA/2024	91.032	7460	658	10	1	7454	2	7456	0	10059
CV-A24/5109NIV/IND/2009	MG880748_InDRE2771/MEX/2017	93.965	6645	401	0	746	7390	1	6645	0	10050
CV-A24/5109NIV/IND/2009	MG880749_InDRE2773/MEX/2017	93.89	6645	406	0	746	7390	1	6645	0	10022
CV-A24/5109NIV/IND/2009	PQ119795_CVA24/240006485001/FRA/2024	90.975	7446	663	8	14	7454	1	7442	0	10019
CV-A24/5109NIV/IND/2009	MG880747_InDRE2768/MEX/2017	93.83	6645	410	0	746	7390	1	6645	0	10000
CV-A24/5109NIV/IND/2009	OR361389_CA24v/China.Zhongshan/03/CHN/2023	92.761	6645	481	0	746	7390	1	6645	0	9607
CV-A24/5109NIV/IND/2009	OR361387_CA24v/China.Zhongshan/01/CHN/2023	92.731	6645	483	0	746	7390	1	6645	0	9596
CV-A24/5109NIV/IND/2009	OR361388_CA24v/China.Zhongshan/02/CHN/2023	92.731	6645	483	0	746	7390	1	6645	0	9596
CV-A24/5109NIV/IND/2009	OR803779_AHC/GD/71/CHN/2023	92.731	6645	483	0	746	7390	1	6645	0	9596
CV-A24/5109NIV/IND/2009	OR803780_AHC/GD/76/CHN/2023	92.731	6645	483	0	746	7390	1	6645	0	9596
CV-A24/5109NIV/IND/2009	OR361390_CA24v/China.Zhongshan/04/CHN/2023	92.701	6645	485	0	746	7390	1	6645	0	9585
CV-A24/5109NIV/IND/2009	OR633288_CA24v/NIH.PAK/PAK/2023	92.671	6645	487	0	746	7390	1	6645	0	9575
CV-A24/5109NIV/IND/2009	PP028461_CA24v/NIH.PAK/PAK/2023	92.521	6645	497	0	746	7390	1	6645	0	9520
CV-A24/5109NIV/IND/2009	PP327391_RMRC-DIB-1311/IND/2023	92.506	6645	498	0	746	7390	1	6645	0	9515
CV-A24/5109NIV/IND/2009	EF015040_USA-Fl98_10631/USA/1998	91.664	6646	552	2	746	7390	1	6645	0	9202
CV-A24/5109NIV/IND/2009	MF189567_UGA/2017-19538/UGA/2017	92.185	6475	496	8	746	7215	1	6470	0	9145
CV-A24/5109NIV/IND/2009	PP548238_CVA24_2400060732/FRA/2024	90.495	6649	624	7	746	7390	1	6645	0	8781
CV-A24/5109NIV/IND/2009	PP548237_CVA24_2400060725/FRA/2024	90.45	6649	627	7	746	7390	1	6645	0	8770
CV-A24/5109NIV/IND/2009	PP548239_CVA24_2400060736/FRA/2024	90.405	6649	630	7	746	7390	1	6645	0	8754
CV-A24/5109NIV/IND/2009	PP548240_CVA24_2400060741/FRA/2024	90.374	6649	632	7	746	7390	1	6645	0	8748
CV-A24/5109NIV/IND/2009	PP548242_CVA24_2400060764/FRA/2024	90.359	6649	633	7	746	7390	1	6645	0	8737
CV-A24/5109NIV/IND/2009	EF015039_DOR93-10630/DOM/1993	90.385	6646	637	2	746	7390	1	6645	0	8732
CV-A24/5109NIV/IND/2009	MZ171083_94-10/CHN/1994	89.457	6649	693	8	746	7390	1	6645	0	8388
CV-A24/5109NIV/IND/2009	MZ171087_94-18/CHN/1994	89.442	6649	694	8	746	7390	1	6645	0	8383
CV-A24/5109NIV/IND/2009	MZ171081_94-06/CHN/1994	89.412	6649	696	8	746	7390	1	6645	0	8371
CV-A24/5109NIV/IND/2009	MZ171082_94-09/CHN/1994	89.352	6649	700	8	746	7390	1	6645	0	8349
CV-A24/5109NIV/IND/2009	MZ171086_94-17/CHN/1994	89.307	6649	703	8	746	7390	1	6645	0	8333
CV-A24/5109NIV/IND/2009	MZ171084_94-14/CHN/1994	89.292	6649	704	8	746	7390	1	6645	0	8327
CV-A24/5109NIV/IND/2009	MZ171085_94-15/CHN/1994	89.201	6649	710	8	746	7390	1	6645	0	8294
CV-A24/5109NIV/IND/2009	EF015037_JAM87-10628/JAM/1987	88.914	6648	731	6	746	7390	1	6645	0	8189
CV-A24/5109NIV/IND/2009	EF015038_BRA87-10629/BRA/1987	88.854	6648	735	6	746	7390	1	6645	0	8167
CV-A24/5109NIV/IND/2009	D90457_EH24/70/SGP/1970	86.325	6647	905	4	746	7390	1	6645	0	7236
CV-A24/2710NIV/IND/2009	CV-A24/2710NIV/IND/2009	100	7457	0	0	1	7457	1	7457	0	13771
CV-A24/2710NIV/IND/2009	CV-A24/5109NIV/IND/2009	99.987	7456	1	0	2	7457	1	7456	0	13764
CV-A24/2710NIV/IND/2009	MZ171090_769/CHN/2007	99.007	6645	66	0	747	7391	1	6645	0	11906
CV-A24/2710NIV/IND/2009	MZ171088_740/CHN/2007	98.977	6645	68	0	747	7391	1	6645	0	11895
CV-A24/2710NIV/IND/2009	MZ171093_07-78/CHN/2007	98.962	6645	69	0	747	7391	1	6645	0	11889
CV-A24/2710NIV/IND/2009	MZ171095_07-83/CHN/2007	98.962	6645	69	0	747	7391	1	6645	0	11889
CV-A24/2710NIV/IND/2009	MZ171096_07-84/CHN/2007	98.962	6645	69	0	747	7391	1	6645	0	11889
CV-A24/2710NIV/IND/2009	MZ171091_07-71/CHN/2007	98.947	6645	70	0	747	7391	1	6645	0	11884
CV-A24/2710NIV/IND/2009	MZ171092_775/CHN/2007	98.901	6645	73	0	747	7391	1	6645	0	11867
CV-A24/2710NIV/IND/2009	MZ171094_07-79/CHN/2007	98.886	6645	74	0	747	7391	1	6645	0	11862
CV-A24/2710NIV/IND/2009	JF742578_China/GD391/CHN/2007	98.871	6645	75	0	747	7391	1	6645	0	11856
CV-A24/2710NIV/IND/2009	JF742579_China/GD332/CHN/2007	98.766	6645	82	0	747	7391	1	6645	0	11817
CV-A24/2710NIV/IND/2009	DQ443001_DSO-52/SGP/2005	97.487	6645	167	0	747	7391	1	6645	0	11346
CV-A24/2710NIV/IND/2009	DQ443002_DSO-26/SGP/2005	97.381	6645	174	0	747	7391	1	6645	0	11308
CV-A24/2710NIV/IND/2009	KF725085_110390/MYS/2002	97.171	6645	188	0	747	7391	1	6645	0	11230
CV-A24/2710NIV/IND/2009	MK989722_20693_94_CV-A24/KEN/2010	97.065	6645	195	0	747	7391	1	6645	0	11191
CV-A24/2710NIV/IND/2009	MK989718_20693_49_CV-A24/KEN/2010	97.02	6645	198	0	747	7391	1	6645	0	11175
CV-A24/2710NIV/IND/2009	JN228097_HG/KOR/2004	96.96	6645	202	0	747	7391	1	6645	0	11153
CV-A24/2710NIV/IND/2009	MK989717_20693_9_CV-A24/KEN/2010	97.082	6615	193	0	747	7361	1	6615	0	11147
CV-A24/2710NIV/IND/2009	MK989721_20693_84_CV-A24/KEN/2010	96.9	6645	206	0	747	7391	1	6645	0	11130
CV-A24/2710NIV/IND/2009	MK989720_20693_67_CV-A24/KEN/2010	96.896	6636	206	0	747	7382	1	6636	0	11114
CV-A24/2710NIV/IND/2009	MK989719_20693_66_CV-A24/KEN/2010	96.825	6645	211	0	747	7391	1	6645	0	11103
CV-A24/2710NIV/IND/2009	MZ171089_744/CHN/2007	96.735	6646	215	2	747	7391	1	6645	0	11069
CV-A24/2710NIV/IND/2009	KF667359_INDNIV1036731LV476/IND/2010	96.494	6645	233	0	747	7391	1	6645	0	10981
CV-A24/2710NIV/IND/2009	KF667358_INDNIV1034661LV463/IND/2010	96.418	6645	238	0	747	7391	1	6645	0	10953
CV-A24/2710NIV/IND/2009	KF667361_INDNIV1040633LV639/IND/2010	96.298	6645	246	0	747	7391	1	6645	0	10909
CV-A24/2710NIV/IND/2009	KF667360_INDNIV1044161LV530/IND/2010	96.072	6645	261	0	747	7391	1	6645	0	10826
CV-A24/2710NIV/IND/2009	JF742577_China/GD01/CHN/2010	95.997	6645	266	0	747	7391	1	6645	0	10798
CV-A24/2710NIV/IND/2009	CV-A24/509NIV/IND/2023	92.798	7442	535	1	2	7443	2	7442	0	10772
CV-A24/2710NIV/IND/2009	CV-A24/440NIV/IND/2023	92.805	7436	534	1	9	7444	1	7435	0	10767
CV-A24/2710NIV/IND/2009	CV-A24/523NIV/IND/2023	92.804	7435	534	1	10	7444	1	7434	0	10765
CV-A24/2710NIV/IND/2009	JF742576_China/GD46/CHN/2010	95.892	6645	273	0	747	7391	1	6645	0	10759
CV-A24/2710NIV/IND/2009	CV-A24/677NIV/IND/2023	92.79	7434	535	1	14	7447	1	7433	0	10757
CV-A24/2710NIV/IND/2009	CV-A24/505NIV/IND/2023	92.735	7447	539	2	10	7456	1	7445	0	10754
CV-A24/2710NIV/IND/2009	CV-A24/501NIV/IND/2023	92.763	7434	537	1	10	7443	1	7433	0	10746
CV-A24/2710NIV/IND/2009	AB769160_CA24v/Okinawa/20/JPN/2011	95.666	6645	288	0	747	7391	1	6645	0	10676
CV-A24/2710NIV/IND/2009	AB769161_CA24v/Okinawa/23/JPN/2011	95.666	6645	288	0	747	7391	1	6645	0	10676
CV-A24/2710NIV/IND/2009	AB769154_CA24v/Okinawa/7/JPN/2011	95.651	6645	289	0	747	7391	1	6645	0	10671
CV-A24/2710NIV/IND/2009	AB769156_CA24v/Okinawa/9/JPN/2011	95.651	6645	289	0	747	7391	1	6645	0	10671
CV-A24/2710NIV/IND/2009	AB769159_CA24v/Okinawa/19/JPN/2011	95.651	6645	289	0	747	7391	1	6645	0	10671
CV-A24/2710NIV/IND/2009	AB769152_CA24v/Okinawa/5/JPN/2011	95.636	6645	290	0	747	7391	1	6645	0	10665
CV-A24/2710NIV/IND/2009	AB769162_CA24v/Okinawa/25/JPN/2011	95.621	6645	291	0	747	7391	1	6645	0	10659
CV-A24/2710NIV/IND/2009	AB769163_CA24v/Ishigaki/28/JPN/2011	95.515	6645	298	0	747	7391	1	6645	0	10621
CV-A24/2710NIV/IND/2009	AB769164_CA24v/Ishigaki/29/JPN/2011	95.47	6645	301	0	747	7391	1	6645	0	10604
CV-A24/2710NIV/IND/2009	AB769165_CA24v/Ishigaki/35/JPN/2011	95.395	6645	306	0	747	7391	1	6645	0	10576
CV-A24/2710NIV/IND/2009	KR478685_Reunion0150638154/FRA/2015	95.32	6645	311	0	747	7391	1	6645	0	10549
CV-A24/2710NIV/IND/2009	KR399988_Reunion0150638129/FRA/2015	95.26	6645	315	0	747	7391	1	6645	0	10527
CV-A24/2710NIV/IND/2009	MF419263_GUF-2017-B0519081/GUF/2017	94.221	6645	384	0	747	7391	1	6645	0	10144
CV-A24/2710NIV/IND/2009	PQ119796_CVA24/240006486801/FRA/2024	91.02	7461	659	10	1	7455	1	7456	0	10056
CV-A24/2710NIV/IND/2009	MG880745_InDRE2764/MEX/2017	93.98	6645	400	0	747	7391	1	6645	0	10056
CV-A24/2710NIV/IND/2009	MG880750_InDRE2778/MEX/2017	93.98	6645	400	0	747	7391	1	6645	0	10056
CV-A24/2710NIV/IND/2009	MG880751_InDRE2780/MEX/2017	93.98	6645	400	0	747	7391	1	6645	0	10056
CV-A24/2710NIV/IND/2009	MG880752_InDRE2782/MEX/2017/MEX/2017	93.98	6645	400	0	747	7391	1	6645	0	10056
CV-A24/2710NIV/IND/2009	MG880748_InDRE2771/MEX/2017	93.95	6645	402	0	747	7391	1	6645	0	10045
CV-A24/2710NIV/IND/2009	MG880749_InDRE2773/MEX/2017	93.875	6645	407	0	747	7391	1	6645	0	10017
CV-A24/2710NIV/IND/2009	PQ119795_CVA24/240006485001/FRA/2024	90.962	7446	664	8	15	7455	1	7442	0	10013
CV-A24/2710NIV/IND/2009	MG880747_InDRE2768/MEX/2017	93.815	6645	411	0	747	7391	1	6645	0	9995
CV-A24/2710NIV/IND/2009	OR361389_CA24v/China.Zhongshan/03/CHN/2023	92.746	6645	482	0	747	7391	1	6645	0	9601
CV-A24/2710NIV/IND/2009	OR361387_CA24v/China.Zhongshan/01/CHN/2023	92.716	6645	484	0	747	7391	1	6645	0	9590
CV-A24/2710NIV/IND/2009	OR361388_CA24v/China.Zhongshan/02/CHN/2023	92.716	6645	484	0	747	7391	1	6645	0	9590
CV-A24/2710NIV/IND/2009	OR803779_AHC/GD/71/CHN/2023	92.716	6645	484	0	747	7391	1	6645	0	9590
CV-A24/2710NIV/IND/2009	OR803780_AHC/GD/76/CHN/2023	92.716	6645	484	0	747	7391	1	6645	0	9590
CV-A24/2710NIV/IND/2009	OR361390_CA24v/China.Zhongshan/04/CHN/2023	92.686	6645	486	0	747	7391	1	6645	0	9579
CV-A24/2710NIV/IND/2009	OR633288_CA24v/NIH.PAK/PAK/2023	92.656	6645	488	0	747	7391	1	6645	0	9570
CV-A24/2710NIV/IND/2009	PP028461_CA24v/NIH.PAK/PAK/2023	92.506	6645	498	0	747	7391	1	6645	0	9515
CV-A24/2710NIV/IND/2009	PP327391_RMRC-DIB-1311/IND/2023	92.491	6645	499	0	747	7391	1	6645	0	9509
CV-A24/2710NIV/IND/2009	EF015040_USA-Fl98_10631/USA/1998	91.649	6646	553	2	747	7391	1	6645	0	9197
CV-A24/2710NIV/IND/2009	MF189567_UGA/2017-19538/UGA/2017	92.17	6475	497	8	747	7216	1	6470	0	9140
CV-A24/2710NIV/IND/2009	PP548238_CVA24_2400060732/FRA/2024	90.48	6649	625	7	747	7391	1	6645	0	8776
CV-A24/2710NIV/IND/2009	PP548237_CVA24_2400060725/FRA/2024	90.435	6649	628	7	747	7391	1	6645	0	8765
CV-A24/2710NIV/IND/2009	PP548239_CVA24_2400060736/FRA/2024	90.39	6649	631	7	747	7391	1	6645	0	8748
CV-A24/2710NIV/IND/2009	PP548240_CVA24_2400060741/FRA/2024	90.359	6649	633	7	747	7391	1	6645	0	8743
CV-A24/2710NIV/IND/2009	PP548242_CVA24_2400060764/FRA/2024	90.344	6649	634	7	747	7391	1	6645	0	8732
CV-A24/2710NIV/IND/2009	EF015039_DOR93-10630/DOM/1993	90.37	6646	638	2	747	7391	1	6645	0	8726
CV-A24/2710NIV/IND/2009	MZ171083_94-10/CHN/1994	89.442	6649	694	8	747	7391	1	6645	0	8383
CV-A24/2710NIV/IND/2009	MZ171087_94-18/CHN/1994	89.427	6649	695	8	747	7391	1	6645	0	8377
CV-A24/2710NIV/IND/2009	MZ171081_94-06/CHN/1994	89.397	6649	697	8	747	7391	1	6645	0	8366
CV-A24/2710NIV/IND/2009	MZ171082_94-09/CHN/1994	89.337	6649	701	8	747	7391	1	6645	0	8344
CV-A24/2710NIV/IND/2009	MZ171086_94-17/CHN/1994	89.292	6649	704	8	747	7391	1	6645	0	8327
CV-A24/2710NIV/IND/2009	MZ171084_94-14/CHN/1994	89.277	6649	705	8	747	7391	1	6645	0	8322
CV-A24/2710NIV/IND/2009	MZ171085_94-15/CHN/1994	89.186	6649	711	8	747	7391	1	6645	0	8288
CV-A24/2710NIV/IND/2009	EF015037_JAM87-10628/JAM/1987	88.899	6648	732	6	747	7391	1	6645	0	8183
CV-A24/2710NIV/IND/2009	EF015038_BRA87-10629/BRA/1987	88.839	6648	736	6	747	7391	1	6645	0	8161
CV-A24/2710NIV/IND/2009	D90457_EH24/70/SGP/1970	86.31	6647	906	4	747	7391	1	6645	0	7230
CV-A24/677NIV/IND/2023	CV-A24/677NIV/IND/2023	100	7433	0	0	1	7433	1	7433	0	13727
CV-A24/677NIV/IND/2023	CV-A24/523NIV/IND/2023	99.852	7430	11	0	1	7430	5	7434	0	13660
CV-A24/677NIV/IND/2023	CV-A24/440NIV/IND/2023	99.852	7430	11	0	1	7430	6	7435	0	13660
CV-A24/677NIV/IND/2023	CV-A24/509NIV/IND/2023	99.812	7429	14	0	1	7429	14	7442	0	13642
CV-A24/677NIV/IND/2023	CV-A24/501NIV/IND/2023	99.785	7429	16	0	1	7429	5	7433	0	13631
CV-A24/677NIV/IND/2023	CV-A24/505NIV/IND/2023	99.757	7421	17	1	13	7433	17	7436	0	13603
CV-A24/677NIV/IND/2023	OR633288_CA24v/NIH.PAK/PAK/2023	99.443	6645	37	0	733	7377	1	6645	0	12068
CV-A24/677NIV/IND/2023	OR361388_CA24v/China.Zhongshan/02/CHN/2023	99.428	6645	38	0	733	7377	1	6645	0	12061
CV-A24/677NIV/IND/2023	OR803779_AHC/GD/71/CHN/2023	99.428	6645	38	0	733	7377	1	6645	0	12061
CV-A24/677NIV/IND/2023	PP028461_CA24v/NIH.PAK/PAK/2023	99.413	6645	39	0	733	7377	1	6645	0	12057
CV-A24/677NIV/IND/2023	OR361387_CA24v/China.Zhongshan/01/CHN/2023	99.398	6645	40	0	733	7377	1	6645	0	12050
CV-A24/677NIV/IND/2023	OR803780_AHC/GD/76/CHN/2023	99.398	6645	40	0	733	7377	1	6645	0	12050
CV-A24/677NIV/IND/2023	OR361389_CA24v/China.Zhongshan/03/CHN/2023	99.368	6645	42	0	733	7377	1	6645	0	12039
CV-A24/677NIV/IND/2023	OR361390_CA24v/China.Zhongshan/04/CHN/2023	99.368	6645	42	0	733	7377	1	6645	0	12039
CV-A24/677NIV/IND/2023	PP327391_RMRC-DIB-1311/IND/2023	99.263	6645	49	0	733	7377	1	6645	0	12002
CV-A24/677NIV/IND/2023	CV-A24/5109NIV/IND/2009	92.803	7434	534	1	1	7433	13	7446	0	10763
CV-A24/677NIV/IND/2023	CV-A24/2710NIV/IND/2009	92.79	7434	535	1	1	7433	14	7447	0	10757
CV-A24/677NIV/IND/2023	KR478685_Reunion0150638154/FRA/2015	94.733	6645	350	0	733	7377	1	6645	0	10333
CV-A24/677NIV/IND/2023	KR399988_Reunion0150638129/FRA/2015	94.612	6645	358	0	733	7377	1	6645	0	10288
CV-A24/677NIV/IND/2023	JF742577_China/GD01/CHN/2010	94.101	6645	392	0	733	7377	1	6645	0	10100
CV-A24/677NIV/IND/2023	JF742576_China/GD46/CHN/2010	94.071	6645	394	0	733	7377	1	6645	0	10089
CV-A24/677NIV/IND/2023	AB769154_CA24v/Okinawa/7/JPN/2011	94.041	6645	396	0	733	7377	1	6645	0	10078
CV-A24/677NIV/IND/2023	AB769152_CA24v/Okinawa/5/JPN/2011	94.026	6645	397	0	733	7377	1	6645	0	10072
CV-A24/677NIV/IND/2023	AB769160_CA24v/Okinawa/20/JPN/2011	94.026	6645	397	0	733	7377	1	6645	0	10072
CV-A24/677NIV/IND/2023	AB769161_CA24v/Okinawa/23/JPN/2011	94.026	6645	397	0	733	7377	1	6645	0	10072
CV-A24/677NIV/IND/2023	AB769156_CA24v/Okinawa/9/JPN/2011	94.011	6645	398	0	733	7377	1	6645	0	10067
CV-A24/677NIV/IND/2023	AB769159_CA24v/Okinawa/19/JPN/2011	94.011	6645	398	0	733	7377	1	6645	0	10067
CV-A24/677NIV/IND/2023	AB769162_CA24v/Okinawa/25/JPN/2011	93.95	6645	402	0	733	7377	1	6645	0	10045
CV-A24/677NIV/IND/2023	AB769163_CA24v/Ishigaki/28/JPN/2011	93.935	6645	403	0	733	7377	1	6645	0	10039
CV-A24/677NIV/IND/2023	AB769164_CA24v/Ishigaki/29/JPN/2011	93.935	6645	403	0	733	7377	1	6645	0	10039
CV-A24/677NIV/IND/2023	AB769165_CA24v/Ishigaki/35/JPN/2011	93.89	6645	406	0	733	7377	1	6645	0	10022
CV-A24/677NIV/IND/2023	KF667358_INDNIV1034661LV463/IND/2010	93.078	6645	460	0	733	7377	1	6645	0	9723
CV-A24/677NIV/IND/2023	KF667359_INDNIV1036731LV476/IND/2010	93.078	6645	460	0	733	7377	1	6645	0	9723
CV-A24/677NIV/IND/2023	MK989722_20693_94_CV-A24/KEN/2010	93.032	6645	463	0	733	7377	1	6645	0	9707
CV-A24/677NIV/IND/2023	MK989718_20693_49_CV-A24/KEN/2010	92.972	6645	467	0	733	7377	1	6645	0	9684
CV-A24/677NIV/IND/2023	MK989717_20693_9_CV-A24/KEN/2010	93.061	6615	459	0	733	7347	1	6615	0	9673
CV-A24/677NIV/IND/2023	MK989721_20693_84_CV-A24/KEN/2010	92.942	6645	469	0	733	7377	1	6645	0	9673
CV-A24/677NIV/IND/2023	KF667361_INDNIV1040633LV639/IND/2010	92.912	6645	471	0	733	7377	1	6645	0	9662
CV-A24/677NIV/IND/2023	MK989719_20693_66_CV-A24/KEN/2010	92.897	6645	472	0	733	7377	1	6645	0	9657
CV-A24/677NIV/IND/2023	MK989720_20693_67_CV-A24/KEN/2010	92.932	6636	469	0	733	7368	1	6636	0	9657
CV-A24/677NIV/IND/2023	KF667360_INDNIV1044161LV530/IND/2010	92.867	6645	474	0	733	7377	1	6645	0	9646
CV-A24/677NIV/IND/2023	MZ171090_769/CHN/2007	92.551	6645	495	0	733	7377	1	6645	0	9529
CV-A24/677NIV/IND/2023	MZ171088_740/CHN/2007	92.536	6645	496	0	733	7377	1	6645	0	9524
CV-A24/677NIV/IND/2023	MZ171091_07-71/CHN/2007	92.491	6645	499	0	733	7377	1	6645	0	9507
CV-A24/677NIV/IND/2023	MZ171093_07-78/CHN/2007	92.476	6645	500	0	733	7377	1	6645	0	9502
CV-A24/677NIV/IND/2023	MZ171095_07-83/CHN/2007	92.476	6645	500	0	733	7377	1	6645	0	9502
CV-A24/677NIV/IND/2023	MZ171096_07-84/CHN/2007	92.476	6645	500	0	733	7377	1	6645	0	9502
CV-A24/677NIV/IND/2023	JF742578_China/GD391/CHN/2007	92.476	6645	500	0	733	7377	1	6645	0	9502
CV-A24/677NIV/IND/2023	MZ171092_775/CHN/2007	92.445	6645	502	0	733	7377	1	6645	0	9491
CV-A24/677NIV/IND/2023	MZ171094_07-79/CHN/2007	92.4	6645	505	0	733	7377	1	6645	0	9474
CV-A24/677NIV/IND/2023	DQ443001_DSO-52/SGP/2005	92.37	6645	507	0	733	7377	1	6645	0	9463
CV-A24/677NIV/IND/2023	JF742579_China/GD332/CHN/2007	92.355	6645	508	0	733	7377	1	6645	0	9457
CV-A24/677NIV/IND/2023	DQ443002_DSO-26/SGP/2005	92.31	6645	511	0	733	7377	1	6645	0	9441
CV-A24/677NIV/IND/2023	KF725085_110390/MYS/2002	92.129	6645	523	0	733	7377	1	6645	0	9374
CV-A24/677NIV/IND/2023	JN228097_HG/KOR/2004	92.054	6645	528	0	733	7377	1	6645	0	9347
CV-A24/677NIV/IND/2023	MZ171089_744/CHN/2007	91.649	6646	553	2	733	7377	1	6645	0	9197
CV-A24/677NIV/IND/2023	PQ119796_CVA24/240006486801/FRA/2024	88.935	7438	815	7	1	7433	14	7448	0	9169
CV-A24/677NIV/IND/2023	MF419263_GUF-2017-B0519081/GUF/2017	91.512	6645	564	0	733	7377	1	6645	0	9147
CV-A24/677NIV/IND/2023	PQ119795_CVA24/240006485001/FRA/2024	88.84	7437	822	7	2	7433	1	7434	0	9129
CV-A24/677NIV/IND/2023	MG880745_InDRE2764/MEX/2017	91.257	6645	581	0	733	7377	1	6645	0	9053
CV-A24/677NIV/IND/2023	MG880750_InDRE2778/MEX/2017	91.257	6645	581	0	733	7377	1	6645	0	9053
CV-A24/677NIV/IND/2023	MG880751_InDRE2780/MEX/2017	91.211	6645	584	0	733	7377	1	6645	0	9036
CV-A24/677NIV/IND/2023	MG880752_InDRE2782/MEX/2017/MEX/2017	91.211	6645	584	0	733	7377	1	6645	0	9036
CV-A24/677NIV/IND/2023	MG880748_InDRE2771/MEX/2017	91.166	6645	587	0	733	7377	1	6645	0	9020
CV-A24/677NIV/IND/2023	MG880749_InDRE2773/MEX/2017	91.136	6645	589	0	733	7377	1	6645	0	9009
CV-A24/677NIV/IND/2023	MG880747_InDRE2768/MEX/2017	91.076	6645	593	0	733	7377	1	6645	0	8986
CV-A24/677NIV/IND/2023	MF189567_UGA/2017-19538/UGA/2017	90.144	6473	632	5	733	7202	1	6470	0	8414
CV-A24/677NIV/IND/2023	EF015040_USA-Fl98_10631/USA/1998	89.227	6646	714	2	733	7377	1	6645	0	8305
CV-A24/677NIV/IND/2023	PP548237_CVA24_2400060725/FRA/2024	88.553	6648	755	5	733	7377	1	6645	0	8072
CV-A24/677NIV/IND/2023	PP548239_CVA24_2400060736/FRA/2024	88.508	6648	758	5	733	7377	1	6645	0	8056
CV-A24/677NIV/IND/2023	PP548240_CVA24_2400060741/FRA/2024	88.478	6648	760	5	733	7377	1	6645	0	8050
CV-A24/677NIV/IND/2023	PP548238_CVA24_2400060732/FRA/2024	88.493	6648	759	5	733	7377	1	6645	0	8045
CV-A24/677NIV/IND/2023	PP548242_CVA24_2400060764/FRA/2024	88.433	6648	763	5	733	7377	1	6645	0	8028
CV-A24/677NIV/IND/2023	EF015039_DOR93-10630/DOM/1993	88.188	6646	783	2	733	7377	1	6645	0	7923
CV-A24/677NIV/IND/2023	MZ171082_94-09/CHN/1994	87.425	6648	830	6	733	7377	1	6645	0	7640
CV-A24/677NIV/IND/2023	EF015037_JAM87-10628/JAM/1987	87.406	6646	835	2	733	7377	1	6645	0	7635
CV-A24/677NIV/IND/2023	MZ171081_94-06/CHN/1994	87.41	6648	831	6	733	7377	1	6645	0	7635
CV-A24/677NIV/IND/2023	MZ171083_94-10/CHN/1994	87.41	6648	831	6	733	7377	1	6645	0	7635
CV-A24/677NIV/IND/2023	MZ171087_94-18/CHN/1994	87.395	6648	832	6	733	7377	1	6645	0	7629
CV-A24/677NIV/IND/2023	EF015038_BRA87-10629/BRA/1987	87.361	6646	838	2	733	7377	1	6645	0	7618
CV-A24/677NIV/IND/2023	MZ171086_94-17/CHN/1994	87.35	6648	835	6	733	7377	1	6645	0	7613
CV-A24/677NIV/IND/2023	MZ171085_94-15/CHN/1994	87.319	6648	837	6	733	7377	1	6645	0	7601
CV-A24/677NIV/IND/2023	MZ171084_94-14/CHN/1994	87.289	6648	839	6	733	7377	1	6645	0	7590
CV-A24/677NIV/IND/2023	D90457_EH24/70/SGP/1970	85.302	6647	973	4	733	7377	1	6645	0	6859
CV-A24/505NIV/IND/2023	CV-A24/505NIV/IND/2023	100	7446	0	0	1	7446	1	7446	0	13751
CV-A24/505NIV/IND/2023	CV-A24/523NIV/IND/2023	99.812	7434	13	1	1	7433	1	7434	0	13649
CV-A24/505NIV/IND/2023	CV-A24/440NIV/IND/2023	99.812	7434	13	1	1	7433	2	7435	0	13649
CV-A24/505NIV/IND/2023	CV-A24/509NIV/IND/2023	99.744	7433	18	1	1	7432	10	7442	0	13620
CV-A24/505NIV/IND/2023	CV-A24/501NIV/IND/2023	99.744	7433	18	1	1	7432	1	7433	0	13620
CV-A24/505NIV/IND/2023	CV-A24/677NIV/IND/2023	99.757	7421	17	1	17	7436	13	7433	0	13603
CV-A24/505NIV/IND/2023	OR633288_CA24v/NIH.PAK/PAK/2023	99.443	6645	37	0	736	7380	1	6645	0	12068
CV-A24/505NIV/IND/2023	OR361388_CA24v/China.Zhongshan/02/CHN/2023	99.428	6645	38	0	736	7380	1	6645	0	12061
CV-A24/505NIV/IND/2023	OR803779_AHC/GD/71/CHN/2023	99.428	6645	38	0	736	7380	1	6645	0	12061
CV-A24/505NIV/IND/2023	PP028461_CA24v/NIH.PAK/PAK/2023	99.413	6645	39	0	736	7380	1	6645	0	12057
CV-A24/505NIV/IND/2023	OR361387_CA24v/China.Zhongshan/01/CHN/2023	99.398	6645	40	0	736	7380	1	6645	0	12050
CV-A24/505NIV/IND/2023	OR803780_AHC/GD/76/CHN/2023	99.398	6645	40	0	736	7380	1	6645	0	12050
CV-A24/505NIV/IND/2023	OR361389_CA24v/China.Zhongshan/03/CHN/2023	99.368	6645	42	0	736	7380	1	6645	0	12039
CV-A24/505NIV/IND/2023	OR361390_CA24v/China.Zhongshan/04/CHN/2023	99.368	6645	42	0	736	7380	1	6645	0	12039
CV-A24/505NIV/IND/2023	PP327391_RMRC-DIB-1311/IND/2023	99.263	6645	49	0	736	7380	1	6645	0	12002
CV-A24/505NIV/IND/2023	CV-A24/5109NIV/IND/2009	92.749	7447	538	2	1	7445	9	7455	0	10759
CV-A24/505NIV/IND/2023	CV-A24/2710NIV/IND/2009	92.735	7447	539	2	1	7445	10	7456	0	10754
CV-A24/505NIV/IND/2023	KR478685_Reunion0150638154/FRA/2015	94.703	6645	352	0	736	7380	1	6645	0	10322
CV-A24/505NIV/IND/2023	KR399988_Reunion0150638129/FRA/2015	94.643	6645	356	0	736	7380	1	6645	0	10299
CV-A24/505NIV/IND/2023	JF742577_China/GD01/CHN/2010	94.131	6645	390	0	736	7380	1	6645	0	10111
CV-A24/505NIV/IND/2023	JF742576_China/GD46/CHN/2010	94.101	6645	392	0	736	7380	1	6645	0	10100
CV-A24/505NIV/IND/2023	AB769154_CA24v/Okinawa/7/JPN/2011	94.041	6645	396	0	736	7380	1	6645	0	10078
CV-A24/505NIV/IND/2023	AB769152_CA24v/Okinawa/5/JPN/2011	94.026	6645	397	0	736	7380	1	6645	0	10072
CV-A24/505NIV/IND/2023	AB769160_CA24v/Okinawa/20/JPN/2011	94.026	6645	397	0	736	7380	1	6645	0	10072
CV-A24/505NIV/IND/2023	AB769161_CA24v/Okinawa/23/JPN/2011	94.026	6645	397	0	736	7380	1	6645	0	10072
CV-A24/505NIV/IND/2023	AB769156_CA24v/Okinawa/9/JPN/2011	94.011	6645	398	0	736	7380	1	6645	0	10067
CV-A24/505NIV/IND/2023	AB769159_CA24v/Okinawa/19/JPN/2011	94.011	6645	398	0	736	7380	1	6645	0	10067
CV-A24/505NIV/IND/2023	AB769163_CA24v/Ishigaki/28/JPN/2011	93.965	6645	401	0	736	7380	1	6645	0	10050
CV-A24/505NIV/IND/2023	AB769162_CA24v/Okinawa/25/JPN/2011	93.95	6645	402	0	736	7380	1	6645	0	10045
CV-A24/505NIV/IND/2023	AB769164_CA24v/Ishigaki/29/JPN/2011	93.935	6645	403	0	736	7380	1	6645	0	10039
CV-A24/505NIV/IND/2023	AB769165_CA24v/Ishigaki/35/JPN/2011	93.89	6645	406	0	736	7380	1	6645	0	10022
CV-A24/505NIV/IND/2023	KF667358_INDNIV1034661LV463/IND/2010	93.047	6645	462	0	736	7380	1	6645	0	9712
CV-A24/505NIV/IND/2023	KF667359_INDNIV1036731LV476/IND/2010	93.047	6645	462	0	736	7380	1	6645	0	9712
CV-A24/505NIV/IND/2023	MK989722_20693_94_CV-A24/KEN/2010	93.032	6645	463	0	736	7380	1	6645	0	9707
CV-A24/505NIV/IND/2023	MK989718_20693_49_CV-A24/KEN/2010	92.972	6645	467	0	736	7380	1	6645	0	9684
CV-A24/505NIV/IND/2023	MK989717_20693_9_CV-A24/KEN/2010	93.061	6615	459	0	736	7350	1	6615	0	9673
CV-A24/505NIV/IND/2023	MK989721_20693_84_CV-A24/KEN/2010	92.942	6645	469	0	736	7380	1	6645	0	9673
CV-A24/505NIV/IND/2023	MK989719_20693_66_CV-A24/KEN/2010	92.897	6645	472	0	736	7380	1	6645	0	9657
CV-A24/505NIV/IND/2023	MK989720_20693_67_CV-A24/KEN/2010	92.932	6636	469	0	736	7371	1	6636	0	9657
CV-A24/505NIV/IND/2023	KF667361_INDNIV1040633LV639/IND/2010	92.882	6645	473	0	736	7380	1	6645	0	9651
CV-A24/505NIV/IND/2023	KF667360_INDNIV1044161LV530/IND/2010	92.837	6645	476	0	736	7380	1	6645	0	9635
CV-A24/505NIV/IND/2023	MZ171090_769/CHN/2007	92.581	6645	493	0	736	7380	1	6645	0	9540
CV-A24/505NIV/IND/2023	MZ171088_740/CHN/2007	92.566	6645	494	0	736	7380	1	6645	0	9535
CV-A24/505NIV/IND/2023	MZ171091_07-71/CHN/2007	92.521	6645	497	0	736	7380	1	6645	0	9518
CV-A24/505NIV/IND/2023	MZ171093_07-78/CHN/2007	92.506	6645	498	0	736	7380	1	6645	0	9513
CV-A24/505NIV/IND/2023	MZ171095_07-83/CHN/2007	92.506	6645	498	0	736	7380	1	6645	0	9513
CV-A24/505NIV/IND/2023	MZ171096_07-84/CHN/2007	92.506	6645	498	0	736	7380	1	6645	0	9513
CV-A24/505NIV/IND/2023	JF742578_China/GD391/CHN/2007	92.506	6645	498	0	736	7380	1	6645	0	9513
CV-A24/505NIV/IND/2023	MZ171092_775/CHN/2007	92.476	6645	500	0	736	7380	1	6645	0	9502
CV-A24/505NIV/IND/2023	MZ171094_07-79/CHN/2007	92.43	6645	503	0	736	7380	1	6645	0	9485
CV-A24/505NIV/IND/2023	JF742579_China/GD332/CHN/2007	92.401	6646	503	2	736	7380	1	6645	0	9474
CV-A24/505NIV/IND/2023	DQ443001_DSO-52/SGP/2005	92.37	6645	507	0	736	7380	1	6645	0	9463
CV-A24/505NIV/IND/2023	DQ443002_DSO-26/SGP/2005	92.31	6645	511	0	736	7380	1	6645	0	9441
CV-A24/505NIV/IND/2023	KF725085_110390/MYS/2002	92.129	6645	523	0	736	7380	1	6645	0	9374
CV-A24/505NIV/IND/2023	JN228097_HG/KOR/2004	92.054	6645	528	0	736	7380	1	6645	0	9347
CV-A24/505NIV/IND/2023	MZ171089_744/CHN/2007	91.574	6646	558	2	736	7380	1	6645	0	9169
CV-A24/505NIV/IND/2023	MF419263_GUF-2017-B0519081/GUF/2017	91.512	6645	564	0	736	7380	1	6645	0	9147
CV-A24/505NIV/IND/2023	PQ119796_CVA24/240006486801/FRA/2024	88.862	7434	819	8	17	7444	26	7456	0	9132
CV-A24/505NIV/IND/2023	PQ119795_CVA24/240006485001/FRA/2024	88.768	7434	826	8	17	7444	12	7442	0	9094
CV-A24/505NIV/IND/2023	MG880745_InDRE2764/MEX/2017	91.257	6645	581	0	736	7380	1	6645	0	9053
CV-A24/505NIV/IND/2023	MG880750_InDRE2778/MEX/2017	91.257	6645	581	0	736	7380	1	6645	0	9053
CV-A24/505NIV/IND/2023	MG880751_InDRE2780/MEX/2017	91.211	6645	584	0	736	7380	1	6645	0	9036
CV-A24/505NIV/IND/2023	MG880752_InDRE2782/MEX/2017/MEX/2017	91.211	6645	584	0	736	7380	1	6645	0	9036
CV-A24/505NIV/IND/2023	MG880748_InDRE2771/MEX/2017	91.166	6645	587	0	736	7380	1	6645	0	9020
CV-A24/505NIV/IND/2023	MG880749_InDRE2773/MEX/2017	91.136	6645	589	0	736	7380	1	6645	0	9009
CV-A24/505NIV/IND/2023	MG880747_InDRE2768/MEX/2017	91.076	6645	593	0	736	7380	1	6645	0	8986
CV-A24/505NIV/IND/2023	MF189567_UGA/2017-19538/UGA/2017	90.082	6473	636	5	736	7205	1	6470	0	8392
CV-A24/505NIV/IND/2023	EF015040_USA-Fl98_10631/USA/1998	89.242	6646	713	2	736	7380	1	6645	0	8311
CV-A24/505NIV/IND/2023	PP548237_CVA24_2400060725/FRA/2024	88.523	6648	757	5	736	7380	1	6645	0	8061
CV-A24/505NIV/IND/2023	PP548239_CVA24_2400060736/FRA/2024	88.478	6648	760	5	736	7380	1	6645	0	8045
CV-A24/505NIV/IND/2023	PP548240_CVA24_2400060741/FRA/2024	88.448	6648	762	5	736	7380	1	6645	0	8039
CV-A24/505NIV/IND/2023	PP548238_CVA24_2400060732/FRA/2024	88.463	6648	761	5	736	7380	1	6645	0	8034
CV-A24/505NIV/IND/2023	PP548242_CVA24_2400060764/FRA/2024	88.403	6648	765	5	736	7380	1	6645	0	8017
CV-A24/505NIV/IND/2023	EF015039_DOR93-10630/DOM/1993	88.143	6646	786	2	736	7380	1	6645	0	7906
CV-A24/505NIV/IND/2023	MZ171082_94-09/CHN/1994	87.38	6648	833	6	736	7380	1	6645	0	7624
CV-A24/505NIV/IND/2023	EF015037_JAM87-10628/JAM/1987	87.361	6646	838	2	736	7380	1	6645	0	7618
CV-A24/505NIV/IND/2023	MZ171081_94-06/CHN/1994	87.365	6648	834	6	736	7380	1	6645	0	7618
CV-A24/505NIV/IND/2023	MZ171083_94-10/CHN/1994	87.365	6648	834	6	736	7380	1	6645	0	7618
CV-A24/505NIV/IND/2023	MZ171087_94-18/CHN/1994	87.35	6648	835	6	736	7380	1	6645	0	7613
CV-A24/505NIV/IND/2023	EF015038_BRA87-10629/BRA/1987	87.316	6646	841	2	736	7380	1	6645	0	7601
CV-A24/505NIV/IND/2023	MZ171086_94-17/CHN/1994	87.304	6648	838	6	736	7380	1	6645	0	7596
CV-A24/505NIV/IND/2023	MZ171084_94-14/CHN/1994	87.274	6648	840	6	736	7380	1	6645	0	7585
CV-A24/505NIV/IND/2023	MZ171085_94-15/CHN/1994	87.274	6648	840	6	736	7380	1	6645	0	7585
CV-A24/505NIV/IND/2023	D90457_EH24/70/SGP/1970	85.302	6647	973	4	736	7380	1	6645	0	6859
CV-A24/440NIV/IND/2023	CV-A24/440NIV/IND/2023	100	7435	0	0	1	7435	1	7435	0	13730
CV-A24/440NIV/IND/2023	CV-A24/523NIV/IND/2023	100	7434	0	0	2	7435	1	7434	0	13729
CV-A24/440NIV/IND/2023	CV-A24/509NIV/IND/2023	99.906	7434	7	0	1	7434	9	7442	0	13690
CV-A24/440NIV/IND/2023	CV-A24/501NIV/IND/2023	99.906	7433	7	0	2	7434	1	7433	0	13688
CV-A24/440NIV/IND/2023	CV-A24/677NIV/IND/2023	99.852	7430	11	0	6	7435	1	7430	0	13660
CV-A24/440NIV/IND/2023	CV-A24/505NIV/IND/2023	99.812	7434	13	1	2	7435	1	7433	0	13649
CV-A24/440NIV/IND/2023	OR633288_CA24v/NIH.PAK/PAK/2023	99.503	6645	33	0	738	7382	1	6645	0	12091
CV-A24/440NIV/IND/2023	OR361388_CA24v/China.Zhongshan/02/CHN/2023	99.488	6645	34	0	738	7382	1	6645	0	12083
CV-A24/440NIV/IND/2023	OR803779_AHC/GD/71/CHN/2023	99.488	6645	34	0	738	7382	1	6645	0	12083
CV-A24/440NIV/IND/2023	PP028461_CA24v/NIH.PAK/PAK/2023	99.473	6645	35	0	738	7382	1	6645	0	12080
CV-A24/440NIV/IND/2023	OR361387_CA24v/China.Zhongshan/01/CHN/2023	99.458	6645	36	0	738	7382	1	6645	0	12072
CV-A24/440NIV/IND/2023	OR803780_AHC/GD/76/CHN/2023	99.458	6645	36	0	738	7382	1	6645	0	12072
CV-A24/440NIV/IND/2023	OR361389_CA24v/China.Zhongshan/03/CHN/2023	99.428	6645	38	0	738	7382	1	6645	0	12061
CV-A24/440NIV/IND/2023	OR361390_CA24v/China.Zhongshan/04/CHN/2023	99.428	6645	38	0	738	7382	1	6645	0	12061
CV-A24/440NIV/IND/2023	PP327391_RMRC-DIB-1311/IND/2023	99.338	6645	44	0	738	7382	1	6645	0	12030
CV-A24/440NIV/IND/2023	CV-A24/5109NIV/IND/2009	92.819	7436	533	1	1	7435	8	7443	0	10772
CV-A24/440NIV/IND/2023	CV-A24/2710NIV/IND/2009	92.805	7436	534	1	1	7435	9	7444	0	10767
CV-A24/440NIV/IND/2023	KR478685_Reunion0150638154/FRA/2015	94.733	6645	350	0	738	7382	1	6645	0	10333
CV-A24/440NIV/IND/2023	KR399988_Reunion0150638129/FRA/2015	94.643	6645	356	0	738	7382	1	6645	0	10299
CV-A24/440NIV/IND/2023	JF742577_China/GD01/CHN/2010	94.131	6645	390	0	738	7382	1	6645	0	10111
CV-A24/440NIV/IND/2023	JF742576_China/GD46/CHN/2010	94.101	6645	392	0	738	7382	1	6645	0	10100
CV-A24/440NIV/IND/2023	AB769154_CA24v/Okinawa/7/JPN/2011	94.041	6645	396	0	738	7382	1	6645	0	10078
CV-A24/440NIV/IND/2023	AB769152_CA24v/Okinawa/5/JPN/2011	94.026	6645	397	0	738	7382	1	6645	0	10072
CV-A24/440NIV/IND/2023	AB769160_CA24v/Okinawa/20/JPN/2011	94.026	6645	397	0	738	7382	1	6645	0	10072
CV-A24/440NIV/IND/2023	AB769161_CA24v/Okinawa/23/JPN/2011	94.026	6645	397	0	738	7382	1	6645	0	10072
CV-A24/440NIV/IND/2023	AB769156_CA24v/Okinawa/9/JPN/2011	94.011	6645	398	0	738	7382	1	6645	0	10067
CV-A24/440NIV/IND/2023	AB769159_CA24v/Okinawa/19/JPN/2011	94.011	6645	398	0	738	7382	1	6645	0	10067
CV-A24/440NIV/IND/2023	AB769163_CA24v/Ishigaki/28/JPN/2011	93.965	6645	401	0	738	7382	1	6645	0	10050
CV-A24/440NIV/IND/2023	AB769162_CA24v/Okinawa/25/JPN/2011	93.95	6645	402	0	738	7382	1	6645	0	10045
CV-A24/440NIV/IND/2023	AB769164_CA24v/Ishigaki/29/JPN/2011	93.935	6645	403	0	738	7382	1	6645	0	10039
CV-A24/440NIV/IND/2023	AB769165_CA24v/Ishigaki/35/JPN/2011	93.89	6645	406	0	738	7382	1	6645	0	10022
CV-A24/440NIV/IND/2023	KF667358_INDNIV1034661LV463/IND/2010	93.047	6645	462	0	738	7382	1	6645	0	9712
CV-A24/440NIV/IND/2023	KF667359_INDNIV1036731LV476/IND/2010	93.047	6645	462	0	738	7382	1	6645	0	9712
CV-A24/440NIV/IND/2023	MK989722_20693_94_CV-A24/KEN/2010	93.032	6645	463	0	738	7382	1	6645	0	9707
CV-A24/440NIV/IND/2023	MK989718_20693_49_CV-A24/KEN/2010	92.972	6645	467	0	738	7382	1	6645	0	9684
CV-A24/440NIV/IND/2023	MK989717_20693_9_CV-A24/KEN/2010	93.061	6615	459	0	738	7352	1	6615	0	9673
CV-A24/440NIV/IND/2023	MK989721_20693_84_CV-A24/KEN/2010	92.942	6645	469	0	738	7382	1	6645	0	9673
CV-A24/440NIV/IND/2023	MK989719_20693_66_CV-A24/KEN/2010	92.897	6645	472	0	738	7382	1	6645	0	9657
CV-A24/440NIV/IND/2023	MK989720_20693_67_CV-A24/KEN/2010	92.932	6636	469	0	738	7373	1	6636	0	9657
CV-A24/440NIV/IND/2023	KF667361_INDNIV1040633LV639/IND/2010	92.882	6645	473	0	738	7382	1	6645	0	9651
CV-A24/440NIV/IND/2023	KF667360_INDNIV1044161LV530/IND/2010	92.837	6645	476	0	738	7382	1	6645	0	9635
CV-A24/440NIV/IND/2023	MZ171090_769/CHN/2007	92.551	6645	495	0	738	7382	1	6645	0	9529
CV-A24/440NIV/IND/2023	MZ171088_740/CHN/2007	92.536	6645	496	0	738	7382	1	6645	0	9524
CV-A24/440NIV/IND/2023	MZ171091_07-71/CHN/2007	92.491	6645	499	0	738	7382	1	6645	0	9507
CV-A24/440NIV/IND/2023	MZ171093_07-78/CHN/2007	92.476	6645	500	0	738	7382	1	6645	0	9502
CV-A24/440NIV/IND/2023	MZ171095_07-83/CHN/2007	92.476	6645	500	0	738	7382	1	6645	0	9502
CV-A24/440NIV/IND/2023	MZ171096_07-84/CHN/2007	92.476	6645	500	0	738	7382	1	6645	0	9502
CV-A24/440NIV/IND/2023	JF742578_China/GD391/CHN/2007	92.476	6645	500	0	738	7382	1	6645	0	9502
CV-A24/440NIV/IND/2023	MZ171092_775/CHN/2007	92.445	6645	502	0	738	7382	1	6645	0	9491
CV-A24/440NIV/IND/2023	MZ171094_07-79/CHN/2007	92.4	6645	505	0	738	7382	1	6645	0	9474
CV-A24/440NIV/IND/2023	DQ443001_DSO-52/SGP/2005	92.37	6645	507	0	738	7382	1	6645	0	9463
CV-A24/440NIV/IND/2023	JF742579_China/GD332/CHN/2007	92.371	6646	505	2	738	7382	1	6645	0	9463
CV-A24/440NIV/IND/2023	DQ443002_DSO-26/SGP/2005	92.31	6645	511	0	738	7382	1	6645	0	9441
CV-A24/440NIV/IND/2023	KF725085_110390/MYS/2002	92.129	6645	523	0	738	7382	1	6645	0	9374
CV-A24/440NIV/IND/2023	JN228097_HG/KOR/2004	92.054	6645	528	0	738	7382	1	6645	0	9347
CV-A24/440NIV/IND/2023	MZ171089_744/CHN/2007	91.604	6646	556	2	738	7382	1	6645	0	9180
CV-A24/440NIV/IND/2023	PQ119796_CVA24/240006486801/FRA/2024	88.917	7435	816	7	6	7435	14	7445	0	9158
CV-A24/440NIV/IND/2023	MF419263_GUF-2017-B0519081/GUF/2017	91.512	6645	564	0	738	7382	1	6645	0	9147
CV-A24/440NIV/IND/2023	PQ119795_CVA24/240006485001/FRA/2024	88.822	7434	823	7	7	7435	1	7431	0	9118
CV-A24/440NIV/IND/2023	MG880745_InDRE2764/MEX/2017	91.257	6645	581	0	738	7382	1	6645	0	9053
CV-A24/440NIV/IND/2023	MG880750_InDRE2778/MEX/2017	91.257	6645	581	0	738	7382	1	6645	0	9053
CV-A24/440NIV/IND/2023	MG880751_InDRE2780/MEX/2017	91.211	6645	584	0	738	7382	1	6645	0	9036
CV-A24/440NIV/IND/2023	MG880752_InDRE2782/MEX/2017/MEX/2017	91.211	6645	584	0	738	7382	1	6645	0	9036
CV-A24/440NIV/IND/2023	MG880748_InDRE2771/MEX/2017	91.166	6645	587	0	738	7382	1	6645	0	9020
CV-A24/440NIV/IND/2023	MG880749_InDRE2773/MEX/2017	91.136	6645	589	0	738	7382	1	6645	0	9009
CV-A24/440NIV/IND/2023	MG880747_InDRE2768/MEX/2017	91.076	6645	593	0	738	7382	1	6645	0	8986
CV-A24/440NIV/IND/2023	MF189567_UGA/2017-19538/UGA/2017	90.113	6473	634	5	738	7207	1	6470	0	8403
CV-A24/440NIV/IND/2023	EF015040_USA-Fl98_10631/USA/1998	89.272	6646	711	2	738	7382	1	6645	0	8322
CV-A24/440NIV/IND/2023	PP548237_CVA24_2400060725/FRA/2024	88.523	6648	757	5	738	7382	1	6645	0	8061
CV-A24/440NIV/IND/2023	PP548239_CVA24_2400060736/FRA/2024	88.478	6648	760	5	738	7382	1	6645	0	8045
CV-A24/440NIV/IND/2023	PP548240_CVA24_2400060741/FRA/2024	88.448	6648	762	5	738	7382	1	6645	0	8039
CV-A24/440NIV/IND/2023	PP548238_CVA24_2400060732/FRA/2024	88.463	6648	761	5	738	7382	1	6645	0	8034
CV-A24/440NIV/IND/2023	PP548242_CVA24_2400060764/FRA/2024	88.403	6648	765	5	738	7382	1	6645	0	8017
CV-A24/440NIV/IND/2023	EF015039_DOR93-10630/DOM/1993	88.173	6646	784	2	738	7382	1	6645	0	7917
CV-A24/440NIV/IND/2023	MZ171082_94-09/CHN/1994	87.44	6648	829	6	738	7382	1	6645	0	7646
CV-A24/440NIV/IND/2023	MZ171081_94-06/CHN/1994	87.425	6648	830	6	738	7382	1	6645	0	7640
CV-A24/440NIV/IND/2023	MZ171083_94-10/CHN/1994	87.425	6648	830	6	738	7382	1	6645	0	7640
CV-A24/440NIV/IND/2023	MZ171087_94-18/CHN/1994	87.41	6648	831	6	738	7382	1	6645	0	7635
CV-A24/440NIV/IND/2023	EF015037_JAM87-10628/JAM/1987	87.391	6646	836	2	738	7382	1	6645	0	7629
CV-A24/440NIV/IND/2023	MZ171086_94-17/CHN/1994	87.365	6648	834	6	738	7382	1	6645	0	7618
CV-A24/440NIV/IND/2023	EF015038_BRA87-10629/BRA/1987	87.346	6646	839	2	738	7382	1	6645	0	7613
CV-A24/440NIV/IND/2023	MZ171085_94-15/CHN/1994	87.335	6648	836	6	738	7382	1	6645	0	7607
CV-A24/440NIV/IND/2023	MZ171084_94-14/CHN/1994	87.304	6648	838	6	738	7382	1	6645	0	7596
CV-A24/440NIV/IND/2023	D90457_EH24/70/SGP/1970	85.347	6647	970	4	738	7382	1	6645	0	6876
CV-A24/501NIV/IND/2023	CV-A24/501NIV/IND/2023	100	7433	0	0	1	7433	1	7433	0	13727
CV-A24/501NIV/IND/2023	CV-A24/523NIV/IND/2023	99.906	7433	7	0	1	7433	1	7433	0	13688
CV-A24/501NIV/IND/2023	CV-A24/440NIV/IND/2023	99.906	7433	7	0	1	7433	2	7434	0	13688
CV-A24/501NIV/IND/2023	CV-A24/509NIV/IND/2023	99.839	7433	12	0	1	7433	10	7442	0	13660
CV-A24/501NIV/IND/2023	CV-A24/677NIV/IND/2023	99.785	7429	16	0	5	7433	1	7429	0	13631
CV-A24/501NIV/IND/2023	CV-A24/505NIV/IND/2023	99.744	7433	18	1	1	7433	1	7432	0	13620
CV-A24/501NIV/IND/2023	OR633288_CA24v/NIH.PAK/PAK/2023	99.428	6645	38	0	737	7381	1	6645	0	12063
CV-A24/501NIV/IND/2023	OR361388_CA24v/China.Zhongshan/02/CHN/2023	99.413	6645	39	0	737	7381	1	6645	0	12056
CV-A24/501NIV/IND/2023	OR803779_AHC/GD/71/CHN/2023	99.413	6645	39	0	737	7381	1	6645	0	12056
CV-A24/501NIV/IND/2023	PP028461_CA24v/NIH.PAK/PAK/2023	99.398	6645	40	0	737	7381	1	6645	0	12052
CV-A24/501NIV/IND/2023	OR361387_CA24v/China.Zhongshan/01/CHN/2023	99.383	6645	41	0	737	7381	1	6645	0	12044
CV-A24/501NIV/IND/2023	OR803780_AHC/GD/76/CHN/2023	99.383	6645	41	0	737	7381	1	6645	0	12044
CV-A24/501NIV/IND/2023	OR361389_CA24v/China.Zhongshan/03/CHN/2023	99.353	6645	43	0	737	7381	1	6645	0	12033
CV-A24/501NIV/IND/2023	OR361390_CA24v/China.Zhongshan/04/CHN/2023	99.353	6645	43	0	737	7381	1	6645	0	12033
CV-A24/501NIV/IND/2023	PP327391_RMRC-DIB-1311/IND/2023	99.248	6645	50	0	737	7381	1	6645	0	11996
CV-A24/501NIV/IND/2023	CV-A24/5109NIV/IND/2009	92.776	7434	536	1	1	7433	9	7442	0	10752
CV-A24/501NIV/IND/2023	CV-A24/2710NIV/IND/2009	92.763	7434	537	1	1	7433	10	7443	0	10746
CV-A24/501NIV/IND/2023	KR478685_Reunion0150638154/FRA/2015	94.658	6645	355	0	737	7381	1	6645	0	10305
CV-A24/501NIV/IND/2023	KR399988_Reunion0150638129/FRA/2015	94.567	6645	361	0	737	7381	1	6645	0	10272
CV-A24/501NIV/IND/2023	JF742577_China/GD01/CHN/2010	94.086	6645	393	0	737	7381	1	6645	0	10094
CV-A24/501NIV/IND/2023	JF742576_China/GD46/CHN/2010	94.056	6645	395	0	737	7381	1	6645	0	10083
CV-A24/501NIV/IND/2023	AB769154_CA24v/Okinawa/7/JPN/2011	93.995	6645	399	0	737	7381	1	6645	0	10061
CV-A24/501NIV/IND/2023	AB769152_CA24v/Okinawa/5/JPN/2011	93.98	6645	400	0	737	7381	1	6645	0	10056
CV-A24/501NIV/IND/2023	AB769160_CA24v/Okinawa/20/JPN/2011	93.98	6645	400	0	737	7381	1	6645	0	10056
CV-A24/501NIV/IND/2023	AB769161_CA24v/Okinawa/23/JPN/2011	93.98	6645	400	0	737	7381	1	6645	0	10056
CV-A24/501NIV/IND/2023	AB769156_CA24v/Okinawa/9/JPN/2011	93.965	6645	401	0	737	7381	1	6645	0	10050
CV-A24/501NIV/IND/2023	AB769159_CA24v/Okinawa/19/JPN/2011	93.965	6645	401	0	737	7381	1	6645	0	10050
CV-A24/501NIV/IND/2023	AB769162_CA24v/Okinawa/25/JPN/2011	93.935	6645	403	0	737	7381	1	6645	0	10039
CV-A24/501NIV/IND/2023	AB769163_CA24v/Ishigaki/28/JPN/2011	93.92	6645	404	0	737	7381	1	6645	0	10033
CV-A24/501NIV/IND/2023	AB769164_CA24v/Ishigaki/29/JPN/2011	93.89	6645	406	0	737	7381	1	6645	0	10022
CV-A24/501NIV/IND/2023	AB769165_CA24v/Ishigaki/35/JPN/2011	93.845	6645	409	0	737	7381	1	6645	0	10006
CV-A24/501NIV/IND/2023	KF667358_INDNIV1034661LV463/IND/2010	93.002	6645	465	0	737	7381	1	6645	0	9696
CV-A24/501NIV/IND/2023	KF667359_INDNIV1036731LV476/IND/2010	93.002	6645	465	0	737	7381	1	6645	0	9696
CV-A24/501NIV/IND/2023	MK989722_20693_94_CV-A24/KEN/2010	92.987	6645	466	0	737	7381	1	6645	0	9690
CV-A24/501NIV/IND/2023	MK989718_20693_49_CV-A24/KEN/2010	92.927	6645	470	0	737	7381	1	6645	0	9668
CV-A24/501NIV/IND/2023	MK989717_20693_9_CV-A24/KEN/2010	93.016	6615	462	0	737	7351	1	6615	0	9657
CV-A24/501NIV/IND/2023	MK989721_20693_84_CV-A24/KEN/2010	92.897	6645	472	0	737	7381	1	6645	0	9657
CV-A24/501NIV/IND/2023	MK989719_20693_66_CV-A24/KEN/2010	92.852	6645	475	0	737	7381	1	6645	0	9640
CV-A24/501NIV/IND/2023	MK989720_20693_67_CV-A24/KEN/2010	92.887	6636	472	0	737	7372	1	6636	0	9640
CV-A24/501NIV/IND/2023	KF667361_INDNIV1040633LV639/IND/2010	92.837	6645	476	0	737	7381	1	6645	0	9635
CV-A24/501NIV/IND/2023	KF667360_INDNIV1044161LV530/IND/2010	92.792	6645	479	0	737	7381	1	6645	0	9618
CV-A24/501NIV/IND/2023	MZ171090_769/CHN/2007	92.506	6645	498	0	737	7381	1	6645	0	9513
CV-A24/501NIV/IND/2023	MZ171088_740/CHN/2007	92.491	6645	499	0	737	7381	1	6645	0	9507
CV-A24/501NIV/IND/2023	MZ171091_07-71/CHN/2007	92.445	6645	502	0	737	7381	1	6645	0	9491
CV-A24/501NIV/IND/2023	MZ171093_07-78/CHN/2007	92.43	6645	503	0	737	7381	1	6645	0	9485
CV-A24/501NIV/IND/2023	MZ171095_07-83/CHN/2007	92.43	6645	503	0	737	7381	1	6645	0	9485
CV-A24/501NIV/IND/2023	MZ171096_07-84/CHN/2007	92.43	6645	503	0	737	7381	1	6645	0	9485
CV-A24/501NIV/IND/2023	JF742578_China/GD391/CHN/2007	92.43	6645	503	0	737	7381	1	6645	0	9485
CV-A24/501NIV/IND/2023	MZ171092_775/CHN/2007	92.4	6645	505	0	737	7381	1	6645	0	9474
CV-A24/501NIV/IND/2023	MZ171094_07-79/CHN/2007	92.355	6645	508	0	737	7381	1	6645	0	9457
CV-A24/501NIV/IND/2023	DQ443001_DSO-52/SGP/2005	92.325	6645	510	0	737	7381	1	6645	0	9446
CV-A24/501NIV/IND/2023	JF742579_China/GD332/CHN/2007	92.326	6646	508	2	737	7381	1	6645	0	9446
CV-A24/501NIV/IND/2023	DQ443002_DSO-26/SGP/2005	92.265	6645	514	0	737	7381	1	6645	0	9424
CV-A24/501NIV/IND/2023	KF725085_110390/MYS/2002	92.084	6645	526	0	737	7381	1	6645	0	9358
CV-A24/501NIV/IND/2023	JN228097_HG/KOR/2004	92.024	6645	530	0	737	7381	1	6645	0	9335
CV-A24/501NIV/IND/2023	MZ171089_744/CHN/2007	91.559	6646	559	2	737	7381	1	6645	0	9164
CV-A24/501NIV/IND/2023	PQ119796_CVA24/240006486801/FRA/2024	88.875	7434	819	7	5	7433	14	7444	0	9140
CV-A24/501NIV/IND/2023	MF419263_GUF-2017-B0519081/GUF/2017	91.467	6645	567	0	737	7381	1	6645	0	9130
CV-A24/501NIV/IND/2023	PQ119795_CVA24/240006485001/FRA/2024	88.78	7433	826	7	6	7433	1	7430	0	9099
CV-A24/501NIV/IND/2023	MG880745_InDRE2764/MEX/2017	91.211	6645	584	0	737	7381	1	6645	0	9036
CV-A24/501NIV/IND/2023	MG880750_InDRE2778/MEX/2017	91.211	6645	584	0	737	7381	1	6645	0	9036
CV-A24/501NIV/IND/2023	MG880751_InDRE2780/MEX/2017	91.166	6645	587	0	737	7381	1	6645	0	9020
CV-A24/501NIV/IND/2023	MG880752_InDRE2782/MEX/2017/MEX/2017	91.166	6645	587	0	737	7381	1	6645	0	9020
CV-A24/501NIV/IND/2023	MG880748_InDRE2771/MEX/2017	91.121	6645	590	0	737	7381	1	6645	0	9003
CV-A24/501NIV/IND/2023	MG880749_InDRE2773/MEX/2017	91.091	6645	592	0	737	7381	1	6645	0	8992
CV-A24/501NIV/IND/2023	MG880747_InDRE2768/MEX/2017	91.031	6645	596	0	737	7381	1	6645	0	8970
CV-A24/501NIV/IND/2023	MF189567_UGA/2017-19538/UGA/2017	90.066	6473	637	5	737	7206	1	6470	0	8386
CV-A24/501NIV/IND/2023	EF015040_USA-Fl98_10631/USA/1998	89.242	6646	713	2	737	7381	1	6645	0	8311
CV-A24/501NIV/IND/2023	PP548237_CVA24_2400060725/FRA/2024	88.478	6648	760	5	737	7381	1	6645	0	8045
CV-A24/501NIV/IND/2023	PP548239_CVA24_2400060736/FRA/2024	88.433	6648	763	5	737	7381	1	6645	0	8028
CV-A24/501NIV/IND/2023	PP548240_CVA24_2400060741/FRA/2024	88.403	6648	765	5	737	7381	1	6645	0	8022
CV-A24/501NIV/IND/2023	PP548238_CVA24_2400060732/FRA/2024	88.418	6648	764	5	737	7381	1	6645	0	8017
CV-A24/501NIV/IND/2023	PP548242_CVA24_2400060764/FRA/2024	88.357	6648	768	5	737	7381	1	6645	0	8000
CV-A24/501NIV/IND/2023	EF015039_DOR93-10630/DOM/1993	88.143	6646	786	2	737	7381	1	6645	0	7906
CV-A24/501NIV/IND/2023	MZ171082_94-09/CHN/1994	87.395	6648	832	6	737	7381	1	6645	0	7629
CV-A24/501NIV/IND/2023	EF015037_JAM87-10628/JAM/1987	87.378	6647	835	4	737	7381	1	6645	0	7624
CV-A24/501NIV/IND/2023	MZ171081_94-06/CHN/1994	87.38	6648	833	6	737	7381	1	6645	0	7624
CV-A24/501NIV/IND/2023	MZ171083_94-10/CHN/1994	87.38	6648	833	6	737	7381	1	6645	0	7624
CV-A24/501NIV/IND/2023	MZ171087_94-18/CHN/1994	87.365	6648	834	6	737	7381	1	6645	0	7618
CV-A24/501NIV/IND/2023	EF015038_BRA87-10629/BRA/1987	87.333	6647	838	4	737	7381	1	6645	0	7607
CV-A24/501NIV/IND/2023	MZ171086_94-17/CHN/1994	87.319	6648	837	6	737	7381	1	6645	0	7601
CV-A24/501NIV/IND/2023	MZ171085_94-15/CHN/1994	87.289	6648	839	6	737	7381	1	6645	0	7590
CV-A24/501NIV/IND/2023	MZ171084_94-14/CHN/1994	87.259	6648	841	6	737	7381	1	6645	0	7579
CV-A24/501NIV/IND/2023	D90457_EH24/70/SGP/1970	85.349	6648	968	6	737	7381	1	6645	0	6876
CV-A24/523NIV/IND/2023	CV-A24/523NIV/IND/2023	100	7434	0	0	1	7434	1	7434	0	13729
CV-A24/523NIV/IND/2023	CV-A24/440NIV/IND/2023	100	7434	0	0	1	7434	2	7435	0	13729
CV-A24/523NIV/IND/2023	CV-A24/509NIV/IND/2023	99.906	7433	7	0	1	7433	10	7442	0	13688
CV-A24/523NIV/IND/2023	CV-A24/501NIV/IND/2023	99.906	7433	7	0	1	7433	1	7433	0	13688
CV-A24/523NIV/IND/2023	CV-A24/677NIV/IND/2023	99.852	7430	11	0	5	7434	1	7430	0	13660
CV-A24/523NIV/IND/2023	CV-A24/505NIV/IND/2023	99.812	7434	13	1	1	7434	1	7433	0	13649
CV-A24/523NIV/IND/2023	OR633288_CA24v/NIH.PAK/PAK/2023	99.503	6645	33	0	737	7381	1	6645	0	12091
CV-A24/523NIV/IND/2023	OR361388_CA24v/China.Zhongshan/02/CHN/2023	99.488	6645	34	0	737	7381	1	6645	0	12083
CV-A24/523NIV/IND/2023	OR803779_AHC/GD/71/CHN/2023	99.488	6645	34	0	737	7381	1	6645	0	12083
CV-A24/523NIV/IND/2023	PP028461_CA24v/NIH.PAK/PAK/2023	99.473	6645	35	0	737	7381	1	6645	0	12080
CV-A24/523NIV/IND/2023	OR361387_CA24v/China.Zhongshan/01/CHN/2023	99.458	6645	36	0	737	7381	1	6645	0	12072
CV-A24/523NIV/IND/2023	OR803780_AHC/GD/76/CHN/2023	99.458	6645	36	0	737	7381	1	6645	0	12072
CV-A24/523NIV/IND/2023	OR361389_CA24v/China.Zhongshan/03/CHN/2023	99.428	6645	38	0	737	7381	1	6645	0	12061
CV-A24/523NIV/IND/2023	OR361390_CA24v/China.Zhongshan/04/CHN/2023	99.428	6645	38	0	737	7381	1	6645	0	12061
CV-A24/523NIV/IND/2023	PP327391_RMRC-DIB-1311/IND/2023	99.338	6645	44	0	737	7381	1	6645	0	12030
CV-A24/523NIV/IND/2023	CV-A24/5109NIV/IND/2009	92.818	7435	533	1	1	7434	9	7443	0	10770
CV-A24/523NIV/IND/2023	CV-A24/2710NIV/IND/2009	92.804	7435	534	1	1	7434	10	7444	0	10765
CV-A24/523NIV/IND/2023	KR478685_Reunion0150638154/FRA/2015	94.733	6645	350	0	737	7381	1	6645	0	10333
CV-A24/523NIV/IND/2023	KR399988_Reunion0150638129/FRA/2015	94.643	6645	356	0	737	7381	1	6645	0	10299
CV-A24/523NIV/IND/2023	JF742577_China/GD01/CHN/2010	94.131	6645	390	0	737	7381	1	6645	0	10111
CV-A24/523NIV/IND/2023	JF742576_China/GD46/CHN/2010	94.101	6645	392	0	737	7381	1	6645	0	10100
CV-A24/523NIV/IND/2023	AB769154_CA24v/Okinawa/7/JPN/2011	94.041	6645	396	0	737	7381	1	6645	0	10078
CV-A24/523NIV/IND/2023	AB769152_CA24v/Okinawa/5/JPN/2011	94.026	6645	397	0	737	7381	1	6645	0	10072
CV-A24/523NIV/IND/2023	AB769160_CA24v/Okinawa/20/JPN/2011	94.026	6645	397	0	737	7381	1	6645	0	10072
CV-A24/523NIV/IND/2023	AB769161_CA24v/Okinawa/23/JPN/2011	94.026	6645	397	0	737	7381	1	6645	0	10072
CV-A24/523NIV/IND/2023	AB769156_CA24v/Okinawa/9/JPN/2011	94.011	6645	398	0	737	7381	1	6645	0	10067
CV-A24/523NIV/IND/2023	AB769159_CA24v/Okinawa/19/JPN/2011	94.011	6645	398	0	737	7381	1	6645	0	10067
CV-A24/523NIV/IND/2023	AB769163_CA24v/Ishigaki/28/JPN/2011	93.965	6645	401	0	737	7381	1	6645	0	10050
CV-A24/523NIV/IND/2023	AB769162_CA24v/Okinawa/25/JPN/2011	93.95	6645	402	0	737	7381	1	6645	0	10045
CV-A24/523NIV/IND/2023	AB769164_CA24v/Ishigaki/29/JPN/2011	93.935	6645	403	0	737	7381	1	6645	0	10039
CV-A24/523NIV/IND/2023	AB769165_CA24v/Ishigaki/35/JPN/2011	93.89	6645	406	0	737	7381	1	6645	0	10022
CV-A24/523NIV/IND/2023	KF667358_INDNIV1034661LV463/IND/2010	93.047	6645	462	0	737	7381	1	6645	0	9712
CV-A24/523NIV/IND/2023	KF667359_INDNIV1036731LV476/IND/2010	93.047	6645	462	0	737	7381	1	6645	0	9712
CV-A24/523NIV/IND/2023	MK989722_20693_94_CV-A24/KEN/2010	93.032	6645	463	0	737	7381	1	6645	0	9707
CV-A24/523NIV/IND/2023	MK989718_20693_49_CV-A24/KEN/2010	92.972	6645	467	0	737	7381	1	6645	0	9684
CV-A24/523NIV/IND/2023	MK989717_20693_9_CV-A24/KEN/2010	93.061	6615	459	0	737	7351	1	6615	0	9673
CV-A24/523NIV/IND/2023	MK989721_20693_84_CV-A24/KEN/2010	92.942	6645	469	0	737	7381	1	6645	0	9673
CV-A24/523NIV/IND/2023	MK989719_20693_66_CV-A24/KEN/2010	92.897	6645	472	0	737	7381	1	6645	0	9657
CV-A24/523NIV/IND/2023	MK989720_20693_67_CV-A24/KEN/2010	92.932	6636	469	0	737	7372	1	6636	0	9657
CV-A24/523NIV/IND/2023	KF667361_INDNIV1040633LV639/IND/2010	92.882	6645	473	0	737	7381	1	6645	0	9651
CV-A24/523NIV/IND/2023	KF667360_INDNIV1044161LV530/IND/2010	92.837	6645	476	0	737	7381	1	6645	0	9635
CV-A24/523NIV/IND/2023	MZ171090_769/CHN/2007	92.551	6645	495	0	737	7381	1	6645	0	9529
CV-A24/523NIV/IND/2023	MZ171088_740/CHN/2007	92.536	6645	496	0	737	7381	1	6645	0	9524
CV-A24/523NIV/IND/2023	MZ171091_07-71/CHN/2007	92.491	6645	499	0	737	7381	1	6645	0	9507
CV-A24/523NIV/IND/2023	MZ171093_07-78/CHN/2007	92.476	6645	500	0	737	7381	1	6645	0	9502
CV-A24/523NIV/IND/2023	MZ171095_07-83/CHN/2007	92.476	6645	500	0	737	7381	1	6645	0	9502
CV-A24/523NIV/IND/2023	MZ171096_07-84/CHN/2007	92.476	6645	500	0	737	7381	1	6645	0	9502
CV-A24/523NIV/IND/2023	JF742578_China/GD391/CHN/2007	92.476	6645	500	0	737	7381	1	6645	0	9502
CV-A24/523NIV/IND/2023	MZ171092_775/CHN/2007	92.445	6645	502	0	737	7381	1	6645	0	9491
CV-A24/523NIV/IND/2023	MZ171094_07-79/CHN/2007	92.4	6645	505	0	737	7381	1	6645	0	9474
CV-A24/523NIV/IND/2023	DQ443001_DSO-52/SGP/2005	92.37	6645	507	0	737	7381	1	6645	0	9463
CV-A24/523NIV/IND/2023	JF742579_China/GD332/CHN/2007	92.371	6646	505	2	737	7381	1	6645	0	9463
CV-A24/523NIV/IND/2023	DQ443002_DSO-26/SGP/2005	92.31	6645	511	0	737	7381	1	6645	0	9441
CV-A24/523NIV/IND/2023	KF725085_110390/MYS/2002	92.129	6645	523	0	737	7381	1	6645	0	9374
CV-A24/523NIV/IND/2023	JN228097_HG/KOR/2004	92.054	6645	528	0	737	7381	1	6645	0	9347
CV-A24/523NIV/IND/2023	MZ171089_744/CHN/2007	91.604	6646	556	2	737	7381	1	6645	0	9180
CV-A24/523NIV/IND/2023	PQ119796_CVA24/240006486801/FRA/2024	88.917	7435	816	7	5	7434	14	7445	0	9158
CV-A24/523NIV/IND/2023	MF419263_GUF-2017-B0519081/GUF/2017	91.512	6645	564	0	737	7381	1	6645	0	9147
CV-A24/523NIV/IND/2023	PQ119795_CVA24/240006485001/FRA/2024	88.822	7434	823	7	6	7434	1	7431	0	9118
CV-A24/523NIV/IND/2023	MG880745_InDRE2764/MEX/2017	91.257	6645	581	0	737	7381	1	6645	0	9053
CV-A24/523NIV/IND/2023	MG880750_InDRE2778/MEX/2017	91.257	6645	581	0	737	7381	1	6645	0	9053
CV-A24/523NIV/IND/2023	MG880751_InDRE2780/MEX/2017	91.211	6645	584	0	737	7381	1	6645	0	9036
CV-A24/523NIV/IND/2023	MG880752_InDRE2782/MEX/2017/MEX/2017	91.211	6645	584	0	737	7381	1	6645	0	9036
CV-A24/523NIV/IND/2023	MG880748_InDRE2771/MEX/2017	91.166	6645	587	0	737	7381	1	6645	0	9020
CV-A24/523NIV/IND/2023	MG880749_InDRE2773/MEX/2017	91.136	6645	589	0	737	7381	1	6645	0	9009
CV-A24/523NIV/IND/2023	MG880747_InDRE2768/MEX/2017	91.076	6645	593	0	737	7381	1	6645	0	8986
CV-A24/523NIV/IND/2023	MF189567_UGA/2017-19538/UGA/2017	90.113	6473	634	5	737	7206	1	6470	0	8403
CV-A24/523NIV/IND/2023	EF015040_USA-Fl98_10631/USA/1998	89.272	6646	711	2	737	7381	1	6645	0	8322
CV-A24/523NIV/IND/2023	PP548237_CVA24_2400060725/FRA/2024	88.523	6648	757	5	737	7381	1	6645	0	8061
CV-A24/523NIV/IND/2023	PP548239_CVA24_2400060736/FRA/2024	88.478	6648	760	5	737	7381	1	6645	0	8045
CV-A24/523NIV/IND/2023	PP548240_CVA24_2400060741/FRA/2024	88.448	6648	762	5	737	7381	1	6645	0	8039
CV-A24/523NIV/IND/2023	PP548238_CVA24_2400060732/FRA/2024	88.463	6648	761	5	737	7381	1	6645	0	8034
CV-A24/523NIV/IND/2023	PP548242_CVA24_2400060764/FRA/2024	88.403	6648	765	5	737	7381	1	6645	0	8017
CV-A24/523NIV/IND/2023	EF015039_DOR93-10630/DOM/1993	88.173	6646	784	2	737	7381	1	6645	0	7917
CV-A24/523NIV/IND/2023	MZ171082_94-09/CHN/1994	87.44	6648	829	6	737	7381	1	6645	0	7646
CV-A24/523NIV/IND/2023	MZ171081_94-06/CHN/1994	87.425	6648	830	6	737	7381	1	6645	0	7640
CV-A24/523NIV/IND/2023	MZ171083_94-10/CHN/1994	87.425	6648	830	6	737	7381	1	6645	0	7640
CV-A24/523NIV/IND/2023	MZ171087_94-18/CHN/1994	87.41	6648	831	6	737	7381	1	6645	0	7635
CV-A24/523NIV/IND/2023	EF015037_JAM87-10628/JAM/1987	87.391	6646	836	2	737	7381	1	6645	0	7629
CV-A24/523NIV/IND/2023	MZ171086_94-17/CHN/1994	87.365	6648	834	6	737	7381	1	6645	0	7618
CV-A24/523NIV/IND/2023	EF015038_BRA87-10629/BRA/1987	87.346	6646	839	2	737	7381	1	6645	0	7613
CV-A24/523NIV/IND/2023	MZ171085_94-15/CHN/1994	87.335	6648	836	6	737	7381	1	6645	0	7607
CV-A24/523NIV/IND/2023	MZ171084_94-14/CHN/1994	87.304	6648	838	6	737	7381	1	6645	0	7596
CV-A24/523NIV/IND/2023	D90457_EH24/70/SGP/1970	85.347	6647	970	4	737	7381	1	6645	0	6876
CV-A24/509NIV/IND/2023	CV-A24/509NIV/IND/2023	100	7442	0	0	1	7442	1	7442	0	13743
CV-A24/509NIV/IND/2023	CV-A24/440NIV/IND/2023	99.906	7434	7	0	9	7442	1	7434	0	13690
CV-A24/509NIV/IND/2023	CV-A24/523NIV/IND/2023	99.906	7433	7	0	10	7442	1	7433	0	13688
CV-A24/509NIV/IND/2023	CV-A24/501NIV/IND/2023	99.839	7433	12	0	10	7442	1	7433	0	13660
CV-A24/509NIV/IND/2023	CV-A24/677NIV/IND/2023	99.812	7429	14	0	14	7442	1	7429	0	13642
CV-A24/509NIV/IND/2023	CV-A24/505NIV/IND/2023	99.744	7433	18	1	10	7442	1	7432	0	13620
CV-A24/509NIV/IND/2023	OR633288_CA24v/NIH.PAK/PAK/2023	99.458	6645	36	0	746	7390	1	6645	0	12074
CV-A24/509NIV/IND/2023	OR361388_CA24v/China.Zhongshan/02/CHN/2023	99.443	6645	37	0	746	7390	1	6645	0	12067
CV-A24/509NIV/IND/2023	OR803779_AHC/GD/71/CHN/2023	99.443	6645	37	0	746	7390	1	6645	0	12067
CV-A24/509NIV/IND/2023	PP028461_CA24v/NIH.PAK/PAK/2023	99.428	6645	38	0	746	7390	1	6645	0	12063
CV-A24/509NIV/IND/2023	OR361387_CA24v/China.Zhongshan/01/CHN/2023	99.413	6645	39	0	746	7390	1	6645	0	12056
CV-A24/509NIV/IND/2023	OR803780_AHC/GD/76/CHN/2023	99.413	6645	39	0	746	7390	1	6645	0	12056
CV-A24/509NIV/IND/2023	OR361389_CA24v/China.Zhongshan/03/CHN/2023	99.383	6645	41	0	746	7390	1	6645	0	12044
CV-A24/509NIV/IND/2023	OR361390_CA24v/China.Zhongshan/04/CHN/2023	99.383	6645	41	0	746	7390	1	6645	0	12044
CV-A24/509NIV/IND/2023	PP327391_RMRC-DIB-1311/IND/2023	99.278	6645	48	0	746	7390	1	6645	0	12008
CV-A24/509NIV/IND/2023	CV-A24/5109NIV/IND/2009	92.811	7442	534	1	2	7442	1	7442	0	10778
CV-A24/509NIV/IND/2023	CV-A24/2710NIV/IND/2009	92.798	7442	535	1	2	7442	2	7443	0	10772
CV-A24/509NIV/IND/2023	KR478685_Reunion0150638154/FRA/2015	94.718	6645	351	0	746	7390	1	6645	0	10327
CV-A24/509NIV/IND/2023	KR399988_Reunion0150638129/FRA/2015	94.597	6645	359	0	746	7390	1	6645	0	10283
CV-A24/509NIV/IND/2023	JF742577_China/GD01/CHN/2010	94.116	6645	391	0	746	7390	1	6645	0	10105
CV-A24/509NIV/IND/2023	JF742576_China/GD46/CHN/2010	94.086	6645	393	0	746	7390	1	6645	0	10094
CV-A24/509NIV/IND/2023	AB769154_CA24v/Okinawa/7/JPN/2011	94.056	6645	395	0	746	7390	1	6645	0	10083
CV-A24/509NIV/IND/2023	AB769152_CA24v/Okinawa/5/JPN/2011	94.041	6645	396	0	746	7390	1	6645	0	10078
CV-A24/509NIV/IND/2023	AB769160_CA24v/Okinawa/20/JPN/2011	94.041	6645	396	0	746	7390	1	6645	0	10078
CV-A24/509NIV/IND/2023	AB769161_CA24v/Okinawa/23/JPN/2011	94.041	6645	396	0	746	7390	1	6645	0	10078
CV-A24/509NIV/IND/2023	AB769156_CA24v/Okinawa/9/JPN/2011	94.026	6645	397	0	746	7390	1	6645	0	10072
CV-A24/509NIV/IND/2023	AB769159_CA24v/Okinawa/19/JPN/2011	94.026	6645	397	0	746	7390	1	6645	0	10072
CV-A24/509NIV/IND/2023	AB769163_CA24v/Ishigaki/28/JPN/2011	93.98	6645	400	0	746	7390	1	6645	0	10056
CV-A24/509NIV/IND/2023	AB769164_CA24v/Ishigaki/29/JPN/2011	93.98	6645	400	0	746	7390	1	6645	0	10056
CV-A24/509NIV/IND/2023	AB769162_CA24v/Okinawa/25/JPN/2011	93.965	6645	401	0	746	7390	1	6645	0	10050
CV-A24/509NIV/IND/2023	AB769165_CA24v/Ishigaki/35/JPN/2011	93.935	6645	403	0	746	7390	1	6645	0	10039
CV-A24/509NIV/IND/2023	KF667358_INDNIV1034661LV463/IND/2010	93.032	6645	463	0	746	7390	1	6645	0	9707
CV-A24/509NIV/IND/2023	KF667359_INDNIV1036731LV476/IND/2010	93.032	6645	463	0	746	7390	1	6645	0	9707
CV-A24/509NIV/IND/2023	MK989722_20693_94_CV-A24/KEN/2010	93.017	6645	464	0	746	7390	1	6645	0	9701
CV-A24/509NIV/IND/2023	MK989718_20693_49_CV-A24/KEN/2010	92.957	6645	468	0	746	7390	1	6645	0	9679
CV-A24/509NIV/IND/2023	MK989717_20693_9_CV-A24/KEN/2010	93.046	6615	460	0	746	7360	1	6615	0	9668
CV-A24/509NIV/IND/2023	MK989721_20693_84_CV-A24/KEN/2010	92.927	6645	470	0	746	7390	1	6645	0	9668
CV-A24/509NIV/IND/2023	MK989719_20693_66_CV-A24/KEN/2010	92.882	6645	473	0	746	7390	1	6645	0	9651
CV-A24/509NIV/IND/2023	MK989720_20693_67_CV-A24/KEN/2010	92.917	6636	470	0	746	7381	1	6636	0	9651
CV-A24/509NIV/IND/2023	KF667361_INDNIV1040633LV639/IND/2010	92.867	6645	474	0	746	7390	1	6645	0	9646
CV-A24/509NIV/IND/2023	KF667360_INDNIV1044161LV530/IND/2010	92.822	6645	477	0	746	7390	1	6645	0	9629
CV-A24/509NIV/IND/2023	MZ171090_769/CHN/2007	92.536	6645	496	0	746	7390	1	6645	0	9524
CV-A24/509NIV/IND/2023	MZ171088_740/CHN/2007	92.521	6645	497	0	746	7390	1	6645	0	9518
CV-A24/509NIV/IND/2023	MZ171091_07-71/CHN/2007	92.476	6645	500	0	746	7390	1	6645	0	9502
CV-A24/509NIV/IND/2023	MZ171093_07-78/CHN/2007	92.46	6645	501	0	746	7390	1	6645	0	9496
CV-A24/509NIV/IND/2023	MZ171095_07-83/CHN/2007	92.46	6645	501	0	746	7390	1	6645	0	9496
CV-A24/509NIV/IND/2023	MZ171096_07-84/CHN/2007	92.46	6645	501	0	746	7390	1	6645	0	9496
CV-A24/509NIV/IND/2023	JF742578_China/GD391/CHN/2007	92.46	6645	501	0	746	7390	1	6645	0	9496
CV-A24/509NIV/IND/2023	MZ171092_775/CHN/2007	92.43	6645	503	0	746	7390	1	6645	0	9485
CV-A24/509NIV/IND/2023	MZ171094_07-79/CHN/2007	92.385	6645	506	0	746	7390	1	6645	0	9468
CV-A24/509NIV/IND/2023	DQ443001_DSO-52/SGP/2005	92.355	6645	508	0	746	7390	1	6645	0	9457
CV-A24/509NIV/IND/2023	JF742579_China/GD332/CHN/2007	92.356	6646	506	2	746	7390	1	6645	0	9457
CV-A24/509NIV/IND/2023	DQ443002_DSO-26/SGP/2005	92.295	6645	512	0	746	7390	1	6645	0	9435
CV-A24/509NIV/IND/2023	KF725085_110390/MYS/2002	92.114	6645	524	0	746	7390	1	6645	0	9369
CV-A24/509NIV/IND/2023	JN228097_HG/KOR/2004	92.069	6645	527	0	746	7390	1	6645	0	9352
CV-A24/509NIV/IND/2023	MZ171089_744/CHN/2007	91.619	6646	555	2	746	7390	1	6645	0	9186
CV-A24/509NIV/IND/2023	PQ119796_CVA24/240006486801/FRA/2024	88.949	7447	813	9	2	7442	2	7444	0	9184
CV-A24/509NIV/IND/2023	MF419263_GUF-2017-B0519081/GUF/2017	91.497	6645	565	0	746	7390	1	6645	0	9142
CV-A24/509NIV/IND/2023	PQ119795_CVA24/240006485001/FRA/2024	88.86	7433	820	7	15	7442	1	7430	0	9132
CV-A24/509NIV/IND/2023	MG880745_InDRE2764/MEX/2017	91.242	6645	582	0	746	7390	1	6645	0	9047
CV-A24/509NIV/IND/2023	MG880750_InDRE2778/MEX/2017	91.242	6645	582	0	746	7390	1	6645	0	9047
CV-A24/509NIV/IND/2023	MG880751_InDRE2780/MEX/2017	91.196	6645	585	0	746	7390	1	6645	0	9031
CV-A24/509NIV/IND/2023	MG880752_InDRE2782/MEX/2017/MEX/2017	91.196	6645	585	0	746	7390	1	6645	0	9031
CV-A24/509NIV/IND/2023	MG880748_InDRE2771/MEX/2017	91.151	6645	588	0	746	7390	1	6645	0	9014
CV-A24/509NIV/IND/2023	MG880749_InDRE2773/MEX/2017	91.121	6645	590	0	746	7390	1	6645	0	9003
CV-A24/509NIV/IND/2023	MG880747_InDRE2768/MEX/2017	91.061	6645	594	0	746	7390	1	6645	0	8981
CV-A24/509NIV/IND/2023	MF189567_UGA/2017-19538/UGA/2017	90.082	6473	636	5	746	7215	1	6470	0	8392
CV-A24/509NIV/IND/2023	EF015040_USA-Fl98_10631/USA/1998	89.242	6646	713	2	746	7390	1	6645	0	8311
CV-A24/509NIV/IND/2023	PP548237_CVA24_2400060725/FRA/2024	88.568	6648	754	5	746	7390	1	6645	0	8078
CV-A24/509NIV/IND/2023	PP548239_CVA24_2400060736/FRA/2024	88.523	6648	757	5	746	7390	1	6645	0	8061
CV-A24/509NIV/IND/2023	PP548240_CVA24_2400060741/FRA/2024	88.493	6648	759	5	746	7390	1	6645	0	8056
CV-A24/509NIV/IND/2023	PP548238_CVA24_2400060732/FRA/2024	88.508	6648	758	5	746	7390	1	6645	0	8050
CV-A24/509NIV/IND/2023	PP548242_CVA24_2400060764/FRA/2024	88.448	6648	762	5	746	7390	1	6645	0	8034
CV-A24/509NIV/IND/2023	EF015039_DOR93-10630/DOM/1993	88.143	6646	786	2	746	7390	1	6645	0	7906
CV-A24/509NIV/IND/2023	MZ171082_94-09/CHN/1994	87.38	6648	833	6	746	7390	1	6645	0	7624
CV-A24/509NIV/IND/2023	MZ171081_94-06/CHN/1994	87.365	6648	834	6	746	7390	1	6645	0	7618
CV-A24/509NIV/IND/2023	MZ171083_94-10/CHN/1994	87.365	6648	834	6	746	7390	1	6645	0	7618
CV-A24/509NIV/IND/2023	MZ171087_94-18/CHN/1994	87.35	6648	835	6	746	7390	1	6645	0	7613
CV-A24/509NIV/IND/2023	EF015037_JAM87-10628/JAM/1987	87.331	6646	840	2	746	7390	1	6645	0	7607
CV-A24/509NIV/IND/2023	MZ171085_94-15/CHN/1994	87.304	6648	838	6	746	7390	1	6645	0	7596
CV-A24/509NIV/IND/2023	MZ171086_94-17/CHN/1994	87.304	6648	838	6	746	7390	1	6645	0	7596
CV-A24/509NIV/IND/2023	EF015038_BRA87-10629/BRA/1987	87.286	6646	843	2	746	7390	1	6645	0	7590
CV-A24/509NIV/IND/2023	MZ171084_94-14/CHN/1994	87.244	6648	842	6	746	7390	1	6645	0	7574
CV-A24/509NIV/IND/2023	D90457_EH24/70/SGP/1970	85.317	6647	972	4	746	7390	1	6645	0	6865
JF742579_China/GD332/CHN/2007	JF742579_China/GD332/CHN/2007	100	6645	0	0	1	6645	1	6645	0	12272
JF742579_China/GD332/CHN/2007	MZ171088_740/CHN/2007	99.699	6645	20	0	1	6645	1	6645	0	12161
JF742579_China/GD332/CHN/2007	MZ171093_07-78/CHN/2007	99.684	6645	21	0	1	6645	1	6645	0	12155
JF742579_China/GD332/CHN/2007	MZ171096_07-84/CHN/2007	99.684	6645	21	0	1	6645	1	6645	0	12155
JF742579_China/GD332/CHN/2007	MZ171095_07-83/CHN/2007	99.654	6645	23	0	1	6645	1	6645	0	12144
JF742579_China/GD332/CHN/2007	MZ171094_07-79/CHN/2007	99.609	6645	26	0	1	6645	1	6645	0	12128
JF742579_China/GD332/CHN/2007	JF742578_China/GD391/CHN/2007	99.594	6645	27	0	1	6645	1	6645	0	12122
JF742579_China/GD332/CHN/2007	MZ171090_769/CHN/2007	99.549	6645	30	0	1	6645	1	6645	0	12105
JF742579_China/GD332/CHN/2007	MZ171091_07-71/CHN/2007	99.549	6645	30	0	1	6645	1	6645	0	12105
JF742579_China/GD332/CHN/2007	MZ171092_775/CHN/2007	99.503	6645	33	0	1	6645	1	6645	0	12089
JF742579_China/GD332/CHN/2007	CV-A24/5109NIV/IND/2009	98.781	6645	81	0	1	6645	746	7390	0	11823
JF742579_China/GD332/CHN/2007	CV-A24/2710NIV/IND/2009	98.766	6645	82	0	1	6645	747	7391	0	11817
JF742579_China/GD332/CHN/2007	DQ443001_DSO-52/SGP/2005	97.111	6645	192	0	1	6645	1	6645	0	11208
JF742579_China/GD332/CHN/2007	DQ443002_DSO-26/SGP/2005	96.975	6645	201	0	1	6645	1	6645	0	11158
JF742579_China/GD332/CHN/2007	KF725085_110390/MYS/2002	96.734	6645	217	0	1	6645	1	6645	0	11069
JF742579_China/GD332/CHN/2007	MK989722_20693_94_CV-A24/KEN/2010	96.584	6645	227	0	1	6645	1	6645	0	11014
JF742579_China/GD332/CHN/2007	MK989718_20693_49_CV-A24/KEN/2010	96.509	6645	232	0	1	6645	1	6645	0	10986
JF742579_China/GD332/CHN/2007	JN228097_HG/KOR/2004	96.494	6645	233	0	1	6645	1	6645	0	10981
JF742579_China/GD332/CHN/2007	MK989717_20693_9_CV-A24/KEN/2010	96.568	6615	227	0	1	6615	1	6615	0	10959
JF742579_China/GD332/CHN/2007	MK989721_20693_84_CV-A24/KEN/2010	96.388	6645	240	0	1	6645	1	6645	0	10942
JF742579_China/GD332/CHN/2007	MK989719_20693_66_CV-A24/KEN/2010	96.373	6645	241	0	1	6645	1	6645	0	10936
JF742579_China/GD332/CHN/2007	MK989720_20693_67_CV-A24/KEN/2010	96.414	6636	238	0	1	6636	1	6636	0	10936
JF742579_China/GD332/CHN/2007	MZ171089_744/CHN/2007	96.314	6646	243	2	1	6645	1	6645	0	10914
JF742579_China/GD332/CHN/2007	KF667359_INDNIV1036731LV476/IND/2010	96.042	6645	263	0	1	6645	1	6645	0	10815
JF742579_China/GD332/CHN/2007	KF667358_INDNIV1034661LV463/IND/2010	95.937	6645	270	0	1	6645	1	6645	0	10776
JF742579_China/GD332/CHN/2007	KF667361_INDNIV1040633LV639/IND/2010	95.922	6645	271	0	1	6645	1	6645	0	10770
JF742579_China/GD332/CHN/2007	JF742577_China/GD01/CHN/2010	95.801	6645	279	0	1	6645	1	6645	0	10726
JF742579_China/GD332/CHN/2007	JF742576_China/GD46/CHN/2010	95.711	6645	285	0	1	6645	1	6645	0	10693
JF742579_China/GD332/CHN/2007	KF667360_INDNIV1044161LV530/IND/2010	95.606	6645	292	0	1	6645	1	6645	0	10654
JF742579_China/GD332/CHN/2007	AB769160_CA24v/Okinawa/20/JPN/2011	95.335	6645	310	0	1	6645	1	6645	0	10554
JF742579_China/GD332/CHN/2007	AB769161_CA24v/Okinawa/23/JPN/2011	95.335	6645	310	0	1	6645	1	6645	0	10554
JF742579_China/GD332/CHN/2007	AB769154_CA24v/Okinawa/7/JPN/2011	95.32	6645	311	0	1	6645	1	6645	0	10549
JF742579_China/GD332/CHN/2007	AB769156_CA24v/Okinawa/9/JPN/2011	95.32	6645	311	0	1	6645	1	6645	0	10549
JF742579_China/GD332/CHN/2007	AB769159_CA24v/Okinawa/19/JPN/2011	95.32	6645	311	0	1	6645	1	6645	0	10549
JF742579_China/GD332/CHN/2007	AB769162_CA24v/Okinawa/25/JPN/2011	95.32	6645	311	0	1	6645	1	6645	0	10549
JF742579_China/GD332/CHN/2007	AB769152_CA24v/Okinawa/5/JPN/2011	95.305	6645	312	0	1	6645	1	6645	0	10543
JF742579_China/GD332/CHN/2007	AB769163_CA24v/Ishigaki/28/JPN/2011	95.184	6645	320	0	1	6645	1	6645	0	10499
JF742579_China/GD332/CHN/2007	AB769164_CA24v/Ishigaki/29/JPN/2011	95.109	6645	325	0	1	6645	1	6645	0	10471
JF742579_China/GD332/CHN/2007	KR478685_Reunion0150638154/FRA/2015	95.109	6645	325	0	1	6645	1	6645	0	10471
JF742579_China/GD332/CHN/2007	AB769165_CA24v/Ishigaki/35/JPN/2011	95.064	6645	328	0	1	6645	1	6645	0	10455
JF742579_China/GD332/CHN/2007	KR399988_Reunion0150638129/FRA/2015	95.019	6645	331	0	1	6645	1	6645	0	10438
JF742579_China/GD332/CHN/2007	MF419263_GUF-2017-B0519081/GUF/2017	93.815	6645	411	0	1	6645	1	6645	0	9995
JF742579_China/GD332/CHN/2007	MG880745_InDRE2764/MEX/2017	93.544	6645	429	0	1	6645	1	6645	0	9895
JF742579_China/GD332/CHN/2007	MG880750_InDRE2778/MEX/2017	93.544	6645	429	0	1	6645	1	6645	0	9895
JF742579_China/GD332/CHN/2007	MG880751_InDRE2780/MEX/2017	93.544	6645	429	0	1	6645	1	6645	0	9895
JF742579_China/GD332/CHN/2007	MG880752_InDRE2782/MEX/2017/MEX/2017	93.544	6645	429	0	1	6645	1	6645	0	9895
JF742579_China/GD332/CHN/2007	MG880748_InDRE2771/MEX/2017	93.484	6645	433	0	1	6645	1	6645	0	9873
JF742579_China/GD332/CHN/2007	MG880749_InDRE2773/MEX/2017	93.439	6645	436	0	1	6645	1	6645	0	9856
JF742579_China/GD332/CHN/2007	MG880747_InDRE2768/MEX/2017	93.378	6645	440	0	1	6645	1	6645	0	9834
JF742579_China/GD332/CHN/2007	OR361389_CA24v/China.Zhongshan/03/CHN/2023	92.492	6646	497	2	1	6645	1	6645	0	9507
JF742579_China/GD332/CHN/2007	OR361387_CA24v/China.Zhongshan/01/CHN/2023	92.462	6646	499	2	1	6645	1	6645	0	9496
JF742579_China/GD332/CHN/2007	OR361388_CA24v/China.Zhongshan/02/CHN/2023	92.432	6646	501	2	1	6645	1	6645	0	9485
JF742579_China/GD332/CHN/2007	OR361390_CA24v/China.Zhongshan/04/CHN/2023	92.432	6646	501	2	1	6645	1	6645	0	9485
JF742579_China/GD332/CHN/2007	OR803779_AHC/GD/71/CHN/2023	92.432	6646	501	2	1	6645	1	6645	0	9485
JF742579_China/GD332/CHN/2007	OR803780_AHC/GD/76/CHN/2023	92.432	6646	501	2	1	6645	1	6645	0	9485
JF742579_China/GD332/CHN/2007	CV-A24/505NIV/IND/2023	92.401	6646	503	2	1	6645	736	7380	0	9474
JF742579_China/GD332/CHN/2007	OR633288_CA24v/NIH.PAK/PAK/2023	92.371	6646	505	2	1	6645	1	6645	0	9465
JF742579_China/GD332/CHN/2007	CV-A24/523NIV/IND/2023	92.371	6646	505	2	1	6645	737	7381	0	9463
JF742579_China/GD332/CHN/2007	CV-A24/440NIV/IND/2023	92.371	6646	505	2	1	6645	738	7382	0	9463
JF742579_China/GD332/CHN/2007	CV-A24/509NIV/IND/2023	92.356	6646	506	2	1	6645	746	7390	0	9457
JF742579_China/GD332/CHN/2007	CV-A24/677NIV/IND/2023	92.355	6645	508	0	1	6645	733	7377	0	9457
JF742579_China/GD332/CHN/2007	CV-A24/501NIV/IND/2023	92.326	6646	508	2	1	6645	737	7381	0	9446
JF742579_China/GD332/CHN/2007	PP028461_CA24v/NIH.PAK/PAK/2023	92.251	6646	513	2	1	6645	1	6645	0	9420
JF742579_China/GD332/CHN/2007	PP327391_RMRC-DIB-1311/IND/2023	92.236	6646	514	2	1	6645	1	6645	0	9415
JF742579_China/GD332/CHN/2007	EF015040_USA-Fl98_10631/USA/1998	91.288	6646	577	2	1	6645	1	6645	0	9064
JF742579_China/GD332/CHN/2007	MF189567_UGA/2017-19538/UGA/2017	91.83	6475	519	8	1	6470	1	6470	0	9018
JF742579_China/GD332/CHN/2007	PQ119796_CVA24/240006486801/FRA/2024	90.194	6649	644	7	1	6645	748	7392	0	8660
JF742579_China/GD332/CHN/2007	PQ119795_CVA24/240006485001/FRA/2024	90.149	6649	647	7	1	6645	734	7378	0	8643
JF742579_China/GD332/CHN/2007	PP548238_CVA24_2400060732/FRA/2024	90.104	6649	650	7	1	6645	1	6645	0	8637
JF742579_China/GD332/CHN/2007	EF015039_DOR93-10630/DOM/1993	90.114	6646	655	2	1	6645	1	6645	0	8632
JF742579_China/GD332/CHN/2007	PP548237_CVA24_2400060725/FRA/2024	90.059	6649	653	7	1	6645	1	6645	0	8626
JF742579_China/GD332/CHN/2007	PP548239_CVA24_2400060736/FRA/2024	90.014	6649	656	7	1	6645	1	6645	0	8610
JF742579_China/GD332/CHN/2007	PP548242_CVA24_2400060764/FRA/2024	89.985	6650	656	9	1	6645	1	6645	0	8599
JF742579_China/GD332/CHN/2007	PP548240_CVA24_2400060741/FRA/2024	89.953	6649	660	7	1	6645	1	6645	0	8593
JF742579_China/GD332/CHN/2007	MZ171083_94-10/CHN/1994	89.218	6650	707	10	1	6645	1	6645	0	8299
JF742579_China/GD332/CHN/2007	MZ171087_94-18/CHN/1994	89.203	6650	708	10	1	6645	1	6645	0	8294
JF742579_China/GD332/CHN/2007	MZ171081_94-06/CHN/1994	89.173	6650	710	10	1	6645	1	6645	0	8283
JF742579_China/GD332/CHN/2007	MZ171082_94-09/CHN/1994	89.113	6650	714	10	1	6645	1	6645	0	8261
JF742579_China/GD332/CHN/2007	MZ171084_94-14/CHN/1994	89.099	6651	713	12	1	6645	1	6645	0	8255
JF742579_China/GD332/CHN/2007	MZ171086_94-17/CHN/1994	89.068	6650	717	10	1	6645	1	6645	0	8244
JF742579_China/GD332/CHN/2007	MZ171085_94-15/CHN/1994	88.962	6650	724	10	1	6645	1	6645	0	8205
JF742579_China/GD332/CHN/2007	EF015037_JAM87-10628/JAM/1987	88.583	6648	753	6	1	6645	1	6645	0	8067
JF742579_China/GD332/CHN/2007	EF015038_BRA87-10629/BRA/1987	88.523	6648	757	6	1	6645	1	6645	0	8045
JF742579_China/GD332/CHN/2007	D90457_EH24/70/SGP/1970	86.041	6648	922	6	1	6645	1	6645	0	7131
JF742578_China/GD391/CHN/2007	JF742578_China/GD391/CHN/2007	100	6645	0	0	1	6645	1	6645	0	12272
JF742578_China/GD391/CHN/2007	MZ171088_740/CHN/2007	99.684	6645	21	0	1	6645	1	6645	0	12155
JF742578_China/GD391/CHN/2007	MZ171093_07-78/CHN/2007	99.669	6645	22	0	1	6645	1	6645	0	12150
JF742578_China/GD391/CHN/2007	MZ171096_07-84/CHN/2007	99.669	6645	22	0	1	6645	1	6645	0	12150
JF742578_China/GD391/CHN/2007	MZ171090_769/CHN/2007	99.654	6645	23	0	1	6645	1	6645	0	12144
JF742578_China/GD391/CHN/2007	MZ171091_07-71/CHN/2007	99.654	6645	23	0	1	6645	1	6645	0	12144
JF742578_China/GD391/CHN/2007	MZ171095_07-83/CHN/2007	99.639	6645	24	0	1	6645	1	6645	0	12139
JF742578_China/GD391/CHN/2007	MZ171092_775/CHN/2007	99.609	6645	26	0	1	6645	1	6645	0	12128
JF742578_China/GD391/CHN/2007	MZ171094_07-79/CHN/2007	99.594	6645	27	0	1	6645	1	6645	0	12122
JF742578_China/GD391/CHN/2007	JF742579_China/GD332/CHN/2007	99.594	6645	27	0	1	6645	1	6645	0	12122
JF742578_China/GD391/CHN/2007	CV-A24/5109NIV/IND/2009	98.886	6645	74	0	1	6645	746	7390	0	11862
JF742578_China/GD391/CHN/2007	CV-A24/2710NIV/IND/2009	98.871	6645	75	0	1	6645	747	7391	0	11856
JF742578_China/GD391/CHN/2007	DQ443001_DSO-52/SGP/2005	97.186	6645	187	0	1	6645	1	6645	0	11236
JF742578_China/GD391/CHN/2007	DQ443002_DSO-26/SGP/2005	97.05	6645	196	0	1	6645	1	6645	0	11186
JF742578_China/GD391/CHN/2007	KF725085_110390/MYS/2002	96.84	6645	210	0	1	6645	1	6645	0	11108
JF742578_China/GD391/CHN/2007	MK989722_20693_94_CV-A24/KEN/2010	96.659	6645	222	0	1	6645	1	6645	0	11042
JF742578_China/GD391/CHN/2007	JN228097_HG/KOR/2004	96.599	6645	226	0	1	6645	1	6645	0	11020
JF742578_China/GD391/CHN/2007	MK989718_20693_49_CV-A24/KEN/2010	96.584	6645	227	0	1	6645	1	6645	0	11014
JF742578_China/GD391/CHN/2007	MK989717_20693_9_CV-A24/KEN/2010	96.644	6615	222	0	1	6615	1	6615	0	10986
JF742578_China/GD391/CHN/2007	MK989721_20693_84_CV-A24/KEN/2010	96.464	6645	235	0	1	6645	1	6645	0	10970
JF742578_China/GD391/CHN/2007	MK989719_20693_66_CV-A24/KEN/2010	96.448	6645	236	0	1	6645	1	6645	0	10964
JF742578_China/GD391/CHN/2007	MK989720_20693_67_CV-A24/KEN/2010	96.489	6636	233	0	1	6636	1	6636	0	10964
JF742578_China/GD391/CHN/2007	MZ171089_744/CHN/2007	96.389	6646	238	2	1	6645	1	6645	0	10942
JF742578_China/GD391/CHN/2007	KF667359_INDNIV1036731LV476/IND/2010	96.117	6645	258	0	1	6645	1	6645	0	10842
JF742578_China/GD391/CHN/2007	KF667358_INDNIV1034661LV463/IND/2010	96.042	6645	263	0	1	6645	1	6645	0	10815
JF742578_China/GD391/CHN/2007	KF667361_INDNIV1040633LV639/IND/2010	95.982	6645	267	0	1	6645	1	6645	0	10792
JF742578_China/GD391/CHN/2007	JF742577_China/GD01/CHN/2010	95.816	6645	278	0	1	6645	1	6645	0	10732
JF742578_China/GD391/CHN/2007	KF667360_INDNIV1044161LV530/IND/2010	95.696	6645	286	0	1	6645	1	6645	0	10687
JF742578_China/GD391/CHN/2007	JF742576_China/GD46/CHN/2010	95.696	6645	286	0	1	6645	1	6645	0	10687
JF742578_China/GD391/CHN/2007	AB769160_CA24v/Okinawa/20/JPN/2011	95.38	6645	307	0	1	6645	1	6645	0	10571
JF742578_China/GD391/CHN/2007	AB769161_CA24v/Okinawa/23/JPN/2011	95.38	6645	307	0	1	6645	1	6645	0	10571
JF742578_China/GD391/CHN/2007	AB769154_CA24v/Okinawa/7/JPN/2011	95.365	6645	308	0	1	6645	1	6645	0	10565
JF742578_China/GD391/CHN/2007	AB769156_CA24v/Okinawa/9/JPN/2011	95.365	6645	308	0	1	6645	1	6645	0	10565
JF742578_China/GD391/CHN/2007	AB769159_CA24v/Okinawa/19/JPN/2011	95.365	6645	308	0	1	6645	1	6645	0	10565
JF742578_China/GD391/CHN/2007	AB769152_CA24v/Okinawa/5/JPN/2011	95.35	6645	309	0	1	6645	1	6645	0	10560
JF742578_China/GD391/CHN/2007	AB769162_CA24v/Okinawa/25/JPN/2011	95.335	6645	310	0	1	6645	1	6645	0	10554
JF742578_China/GD391/CHN/2007	AB769163_CA24v/Ishigaki/28/JPN/2011	95.229	6645	317	0	1	6645	1	6645	0	10515
JF742578_China/GD391/CHN/2007	AB769164_CA24v/Ishigaki/29/JPN/2011	95.154	6645	322	0	1	6645	1	6645	0	10488
JF742578_China/GD391/CHN/2007	KR478685_Reunion0150638154/FRA/2015	95.154	6645	322	0	1	6645	1	6645	0	10488
JF742578_China/GD391/CHN/2007	AB769165_CA24v/Ishigaki/35/JPN/2011	95.109	6645	325	0	1	6645	1	6645	0	10471
JF742578_China/GD391/CHN/2007	KR399988_Reunion0150638129/FRA/2015	95.094	6645	326	0	1	6645	1	6645	0	10466
JF742578_China/GD391/CHN/2007	MF419263_GUF-2017-B0519081/GUF/2017	93.935	6645	403	0	1	6645	1	6645	0	10039
JF742578_China/GD391/CHN/2007	MG880745_InDRE2764/MEX/2017	93.664	6645	421	0	1	6645	1	6645	0	9939
JF742578_China/GD391/CHN/2007	MG880750_InDRE2778/MEX/2017	93.664	6645	421	0	1	6645	1	6645	0	9939
JF742578_China/GD391/CHN/2007	MG880751_InDRE2780/MEX/2017	93.664	6645	421	0	1	6645	1	6645	0	9939
JF742578_China/GD391/CHN/2007	MG880752_InDRE2782/MEX/2017/MEX/2017	93.664	6645	421	0	1	6645	1	6645	0	9939
JF742578_China/GD391/CHN/2007	MG880748_InDRE2771/MEX/2017	93.604	6645	425	0	1	6645	1	6645	0	9917
JF742578_China/GD391/CHN/2007	MG880749_InDRE2773/MEX/2017	93.559	6645	428	0	1	6645	1	6645	0	9901
JF742578_China/GD391/CHN/2007	MG880747_InDRE2768/MEX/2017	93.499	6645	432	0	1	6645	1	6645	0	9878
JF742578_China/GD391/CHN/2007	OR361389_CA24v/China.Zhongshan/03/CHN/2023	92.596	6645	492	0	1	6645	1	6645	0	9546
JF742578_China/GD391/CHN/2007	OR361387_CA24v/China.Zhongshan/01/CHN/2023	92.566	6645	494	0	1	6645	1	6645	0	9535
JF742578_China/GD391/CHN/2007	OR361388_CA24v/China.Zhongshan/02/CHN/2023	92.536	6645	496	0	1	6645	1	6645	0	9524
JF742578_China/GD391/CHN/2007	OR361390_CA24v/China.Zhongshan/04/CHN/2023	92.536	6645	496	0	1	6645	1	6645	0	9524
JF742578_China/GD391/CHN/2007	OR803779_AHC/GD/71/CHN/2023	92.536	6645	496	0	1	6645	1	6645	0	9524
JF742578_China/GD391/CHN/2007	OR803780_AHC/GD/76/CHN/2023	92.536	6645	496	0	1	6645	1	6645	0	9524
JF742578_China/GD391/CHN/2007	CV-A24/505NIV/IND/2023	92.506	6645	498	0	1	6645	736	7380	0	9513
JF742578_China/GD391/CHN/2007	CV-A24/523NIV/IND/2023	92.476	6645	500	0	1	6645	737	7381	0	9502
JF742578_China/GD391/CHN/2007	CV-A24/440NIV/IND/2023	92.476	6645	500	0	1	6645	738	7382	0	9502
JF742578_China/GD391/CHN/2007	CV-A24/677NIV/IND/2023	92.476	6645	500	0	1	6645	733	7377	0	9502
JF742578_China/GD391/CHN/2007	CV-A24/509NIV/IND/2023	92.46	6645	501	0	1	6645	746	7390	0	9496
JF742578_China/GD391/CHN/2007	OR633288_CA24v/NIH.PAK/PAK/2023	92.445	6645	502	0	1	6645	1	6645	0	9492
JF742578_China/GD391/CHN/2007	CV-A24/501NIV/IND/2023	92.43	6645	503	0	1	6645	737	7381	0	9485
JF742578_China/GD391/CHN/2007	PP327391_RMRC-DIB-1311/IND/2023	92.34	6645	509	0	1	6645	1	6645	0	9454
JF742578_China/GD391/CHN/2007	PP028461_CA24v/NIH.PAK/PAK/2023	92.325	6645	510	0	1	6645	1	6645	0	9448
JF742578_China/GD391/CHN/2007	EF015040_USA-Fl98_10631/USA/1998	91.303	6646	576	2	1	6645	1	6645	0	9070
JF742578_China/GD391/CHN/2007	MF189567_UGA/2017-19538/UGA/2017	91.892	6475	515	8	1	6470	1	6470	0	9040
JF742578_China/GD391/CHN/2007	PQ119796_CVA24/240006486801/FRA/2024	90.344	6649	634	7	1	6645	748	7392	0	8715
JF742578_China/GD391/CHN/2007	PQ119795_CVA24/240006485001/FRA/2024	90.299	6649	637	7	1	6645	734	7378	0	8698
JF742578_China/GD391/CHN/2007	PP548238_CVA24_2400060732/FRA/2024	90.254	6649	640	7	1	6645	1	6645	0	8693
JF742578_China/GD391/CHN/2007	PP548237_CVA24_2400060725/FRA/2024	90.209	6649	643	7	1	6645	1	6645	0	8682
JF742578_China/GD391/CHN/2007	PP548239_CVA24_2400060736/FRA/2024	90.164	6649	646	7	1	6645	1	6645	0	8665
JF742578_China/GD391/CHN/2007	EF015039_DOR93-10630/DOM/1993	90.159	6646	652	2	1	6645	1	6645	0	8648
JF742578_China/GD391/CHN/2007	PP548240_CVA24_2400060741/FRA/2024	90.104	6649	650	7	1	6645	1	6645	0	8648
JF742578_China/GD391/CHN/2007	PP548242_CVA24_2400060764/FRA/2024	90.119	6649	649	7	1	6645	1	6645	0	8648
JF742578_China/GD391/CHN/2007	MZ171083_94-10/CHN/1994	89.277	6649	705	8	1	6645	1	6645	0	8322
JF742578_China/GD391/CHN/2007	MZ171087_94-18/CHN/1994	89.262	6649	706	8	1	6645	1	6645	0	8316
JF742578_China/GD391/CHN/2007	MZ171081_94-06/CHN/1994	89.231	6649	708	8	1	6645	1	6645	0	8305
JF742578_China/GD391/CHN/2007	MZ171082_94-09/CHN/1994	89.201	6649	710	8	1	6645	1	6645	0	8294
JF742578_China/GD391/CHN/2007	MZ171084_94-14/CHN/1994	89.171	6649	712	8	1	6645	1	6645	0	8283
JF742578_China/GD391/CHN/2007	MZ171086_94-17/CHN/1994	89.126	6649	715	8	1	6645	1	6645	0	8266
JF742578_China/GD391/CHN/2007	MZ171085_94-15/CHN/1994	89.021	6649	722	8	1	6645	1	6645	0	8227
JF742578_China/GD391/CHN/2007	EF015037_JAM87-10628/JAM/1987	88.718	6648	744	6	1	6645	1	6645	0	8117
JF742578_China/GD391/CHN/2007	EF015038_BRA87-10629/BRA/1987	88.658	6648	748	6	1	6645	1	6645	0	8094
JF742578_China/GD391/CHN/2007	D90457_EH24/70/SGP/1970	86.219	6647	912	4	1	6645	1	6645	0	7197
JF742577_China/GD01/CHN/2010	JF742577_China/GD01/CHN/2010	100	6645	0	0	1	6645	1	6645	0	12272
JF742577_China/GD01/CHN/2010	JF742576_China/GD46/CHN/2010	99.473	6645	35	0	1	6645	1	6645	0	12078
JF742577_China/GD01/CHN/2010	AB769154_CA24v/Okinawa/7/JPN/2011	98.51	6645	99	0	1	6645	1	6645	0	11723
JF742577_China/GD01/CHN/2010	AB769160_CA24v/Okinawa/20/JPN/2011	98.495	6645	100	0	1	6645	1	6645	0	11718
JF742577_China/GD01/CHN/2010	AB769161_CA24v/Okinawa/23/JPN/2011	98.495	6645	100	0	1	6645	1	6645	0	11718
JF742577_China/GD01/CHN/2010	AB769156_CA24v/Okinawa/9/JPN/2011	98.48	6645	101	0	1	6645	1	6645	0	11712
JF742577_China/GD01/CHN/2010	AB769159_CA24v/Okinawa/19/JPN/2011	98.48	6645	101	0	1	6645	1	6645	0	11712
JF742577_China/GD01/CHN/2010	AB769152_CA24v/Okinawa/5/JPN/2011	98.465	6645	102	0	1	6645	1	6645	0	11707
JF742577_China/GD01/CHN/2010	AB769162_CA24v/Okinawa/25/JPN/2011	98.465	6645	102	0	1	6645	1	6645	0	11707
JF742577_China/GD01/CHN/2010	AB769163_CA24v/Ishigaki/28/JPN/2011	98.405	6645	106	0	1	6645	1	6645	0	11684
JF742577_China/GD01/CHN/2010	AB769164_CA24v/Ishigaki/29/JPN/2011	98.33	6645	111	0	1	6645	1	6645	0	11657
JF742577_China/GD01/CHN/2010	AB769165_CA24v/Ishigaki/35/JPN/2011	98.284	6645	114	0	1	6645	1	6645	0	11640
JF742577_China/GD01/CHN/2010	KR478685_Reunion0150638154/FRA/2015	97.457	6645	169	0	1	6645	1	6645	0	11335
JF742577_China/GD01/CHN/2010	KR399988_Reunion0150638129/FRA/2015	97.366	6645	175	0	1	6645	1	6645	0	11302
JF742577_China/GD01/CHN/2010	KF667359_INDNIV1036731LV476/IND/2010	96.584	6645	227	0	1	6645	1	6645	0	11014
JF742577_China/GD01/CHN/2010	KF667358_INDNIV1034661LV463/IND/2010	96.569	6645	228	0	1	6645	1	6645	0	11008
JF742577_China/GD01/CHN/2010	MK989722_20693_94_CV-A24/KEN/2010	96.373	6645	241	0	1	6645	1	6645	0	10936
JF742577_China/GD01/CHN/2010	KF667361_INDNIV1040633LV639/IND/2010	96.328	6645	244	0	1	6645	1	6645	0	10920
JF742577_China/GD01/CHN/2010	MK989718_20693_49_CV-A24/KEN/2010	96.298	6645	246	0	1	6645	1	6645	0	10909
JF742577_China/GD01/CHN/2010	MK989717_20693_9_CV-A24/KEN/2010	96.357	6615	241	0	1	6615	1	6615	0	10881
JF742577_China/GD01/CHN/2010	MK989720_20693_67_CV-A24/KEN/2010	96.218	6636	251	0	1	6636	1	6636	0	10864
JF742577_China/GD01/CHN/2010	KF667360_INDNIV1044161LV530/IND/2010	96.163	6645	255	0	1	6645	1	6645	0	10859
JF742577_China/GD01/CHN/2010	MK989719_20693_66_CV-A24/KEN/2010	96.147	6645	256	0	1	6645	1	6645	0	10853
JF742577_China/GD01/CHN/2010	MK989721_20693_84_CV-A24/KEN/2010	96.147	6645	256	0	1	6645	1	6645	0	10853
JF742577_China/GD01/CHN/2010	CV-A24/5109NIV/IND/2009	96.012	6645	265	0	1	6645	746	7390	0	10804
JF742577_China/GD01/CHN/2010	CV-A24/2710NIV/IND/2009	95.997	6645	266	0	1	6645	747	7391	0	10798
JF742577_China/GD01/CHN/2010	MZ171090_769/CHN/2007	95.907	6645	272	0	1	6645	1	6645	0	10765
JF742577_China/GD01/CHN/2010	MZ171088_740/CHN/2007	95.892	6645	273	0	1	6645	1	6645	0	10759
JF742577_China/GD01/CHN/2010	MZ171092_775/CHN/2007	95.831	6645	277	0	1	6645	1	6645	0	10737
JF742577_China/GD01/CHN/2010	MZ171093_07-78/CHN/2007	95.831	6645	277	0	1	6645	1	6645	0	10737
JF742577_China/GD01/CHN/2010	MZ171096_07-84/CHN/2007	95.831	6645	277	0	1	6645	1	6645	0	10737
JF742577_China/GD01/CHN/2010	MZ171091_07-71/CHN/2007	95.816	6645	278	0	1	6645	1	6645	0	10732
JF742577_China/GD01/CHN/2010	JF742578_China/GD391/CHN/2007	95.816	6645	278	0	1	6645	1	6645	0	10732
JF742577_China/GD01/CHN/2010	MZ171095_07-83/CHN/2007	95.801	6645	279	0	1	6645	1	6645	0	10726
JF742577_China/GD01/CHN/2010	JF742579_China/GD332/CHN/2007	95.801	6645	279	0	1	6645	1	6645	0	10726
JF742577_China/GD01/CHN/2010	MZ171094_07-79/CHN/2007	95.756	6645	282	0	1	6645	1	6645	0	10709
JF742577_China/GD01/CHN/2010	DQ443001_DSO-52/SGP/2005	95.636	6645	290	0	1	6645	1	6645	0	10665
JF742577_China/GD01/CHN/2010	DQ443002_DSO-26/SGP/2005	95.591	6645	293	0	1	6645	1	6645	0	10648
JF742577_China/GD01/CHN/2010	KF725085_110390/MYS/2002	95.275	6645	314	0	1	6645	1	6645	0	10532
JF742577_China/GD01/CHN/2010	JN228097_HG/KOR/2004	95.079	6645	327	0	1	6645	1	6645	0	10460
JF742577_China/GD01/CHN/2010	MZ171089_744/CHN/2007	94.779	6646	345	2	1	6645	1	6645	0	10349
JF742577_China/GD01/CHN/2010	OR361389_CA24v/China.Zhongshan/03/CHN/2023	94.221	6645	384	0	1	6645	1	6645	0	10144
JF742577_China/GD01/CHN/2010	OR361387_CA24v/China.Zhongshan/01/CHN/2023	94.191	6645	386	0	1	6645	1	6645	0	10133
JF742577_China/GD01/CHN/2010	OR361388_CA24v/China.Zhongshan/02/CHN/2023	94.161	6645	388	0	1	6645	1	6645	0	10122
JF742577_China/GD01/CHN/2010	OR361390_CA24v/China.Zhongshan/04/CHN/2023	94.161	6645	388	0	1	6645	1	6645	0	10122
JF742577_China/GD01/CHN/2010	OR803779_AHC/GD/71/CHN/2023	94.161	6645	388	0	1	6645	1	6645	0	10122
JF742577_China/GD01/CHN/2010	OR803780_AHC/GD/76/CHN/2023	94.161	6645	388	0	1	6645	1	6645	0	10122
JF742577_China/GD01/CHN/2010	CV-A24/523NIV/IND/2023	94.131	6645	390	0	1	6645	737	7381	0	10111
JF742577_China/GD01/CHN/2010	CV-A24/440NIV/IND/2023	94.131	6645	390	0	1	6645	738	7382	0	10111
JF742577_China/GD01/CHN/2010	CV-A24/505NIV/IND/2023	94.131	6645	390	0	1	6645	736	7380	0	10111
JF742577_China/GD01/CHN/2010	CV-A24/509NIV/IND/2023	94.116	6645	391	0	1	6645	746	7390	0	10105
JF742577_China/GD01/CHN/2010	CV-A24/677NIV/IND/2023	94.101	6645	392	0	1	6645	733	7377	0	10100
JF742577_China/GD01/CHN/2010	CV-A24/501NIV/IND/2023	94.086	6645	393	0	1	6645	737	7381	0	10094
JF742577_China/GD01/CHN/2010	OR633288_CA24v/NIH.PAK/PAK/2023	94.041	6645	396	0	1	6645	1	6645	0	10080
JF742577_China/GD01/CHN/2010	PP028461_CA24v/NIH.PAK/PAK/2023	93.92	6645	404	0	1	6645	1	6645	0	10035
JF742577_China/GD01/CHN/2010	PP327391_RMRC-DIB-1311/IND/2023	93.905	6645	405	0	1	6645	1	6645	0	10030
JF742577_China/GD01/CHN/2010	MF419263_GUF-2017-B0519081/GUF/2017	93.815	6645	411	0	1	6645	1	6645	0	9995
JF742577_China/GD01/CHN/2010	MG880751_InDRE2780/MEX/2017	93.559	6645	428	0	1	6645	1	6645	0	9901
JF742577_China/GD01/CHN/2010	MG880752_InDRE2782/MEX/2017/MEX/2017	93.559	6645	428	0	1	6645	1	6645	0	9901
JF742577_China/GD01/CHN/2010	MG880745_InDRE2764/MEX/2017	93.529	6645	430	0	1	6645	1	6645	0	9889
JF742577_China/GD01/CHN/2010	MG880750_InDRE2778/MEX/2017	93.529	6645	430	0	1	6645	1	6645	0	9889
JF742577_China/GD01/CHN/2010	MG880749_InDRE2773/MEX/2017	93.514	6645	431	0	1	6645	1	6645	0	9884
JF742577_China/GD01/CHN/2010	MG880747_InDRE2768/MEX/2017	93.484	6645	433	0	1	6645	1	6645	0	9873
JF742577_China/GD01/CHN/2010	MG880748_InDRE2771/MEX/2017	93.469	6645	434	0	1	6645	1	6645	0	9867
JF742577_China/GD01/CHN/2010	MF189567_UGA/2017-19538/UGA/2017	91.83	6475	519	8	1	6470	1	6470	0	9018
JF742577_China/GD01/CHN/2010	EF015040_USA-Fl98_10631/USA/1998	90.596	6646	623	2	1	6645	1	6645	0	8809
JF742577_China/GD01/CHN/2010	PQ119796_CVA24/240006486801/FRA/2024	89.818	6649	669	7	1	6645	748	7392	0	8521
JF742577_China/GD01/CHN/2010	PP548237_CVA24_2400060725/FRA/2024	89.758	6649	673	7	1	6645	1	6645	0	8516
JF742577_China/GD01/CHN/2010	PP548239_CVA24_2400060736/FRA/2024	89.743	6649	674	7	1	6645	1	6645	0	8510
JF742577_China/GD01/CHN/2010	EF015039_DOR93-10630/DOM/1993	89.768	6646	678	2	1	6645	1	6645	0	8504
JF742577_China/GD01/CHN/2010	PP548238_CVA24_2400060732/FRA/2024	89.713	6649	676	7	1	6645	1	6645	0	8493
JF742577_China/GD01/CHN/2010	PQ119795_CVA24/240006485001/FRA/2024	89.743	6649	674	7	1	6645	734	7378	0	8493
JF742577_China/GD01/CHN/2010	PP548240_CVA24_2400060741/FRA/2024	89.653	6649	680	7	1	6645	1	6645	0	8482
JF742577_China/GD01/CHN/2010	PP548242_CVA24_2400060764/FRA/2024	89.654	6650	678	9	1	6645	1	6645	0	8477
JF742577_China/GD01/CHN/2010	MZ171083_94-10/CHN/1994	88.929	6648	730	6	1	6645	1	6645	0	8194
JF742577_China/GD01/CHN/2010	MZ171081_94-06/CHN/1994	88.914	6648	731	6	1	6645	1	6645	0	8189
JF742577_China/GD01/CHN/2010	MZ171087_94-18/CHN/1994	88.914	6648	731	6	1	6645	1	6645	0	8189
JF742577_China/GD01/CHN/2010	MZ171082_94-09/CHN/1994	88.884	6648	733	6	1	6645	1	6645	0	8178
JF742577_China/GD01/CHN/2010	MZ171086_94-17/CHN/1994	88.809	6648	738	6	1	6645	1	6645	0	8150
JF742577_China/GD01/CHN/2010	MZ171084_94-14/CHN/1994	88.794	6648	739	6	1	6645	1	6645	0	8144
JF742577_China/GD01/CHN/2010	MZ171085_94-15/CHN/1994	88.794	6648	739	6	1	6645	1	6645	0	8144
JF742577_China/GD01/CHN/2010	EF015037_JAM87-10628/JAM/1987	88.595	6646	756	2	1	6645	1	6645	0	8072
JF742577_China/GD01/CHN/2010	EF015038_BRA87-10629/BRA/1987	88.58	6646	757	2	1	6645	1	6645	0	8067
JF742577_China/GD01/CHN/2010	D90457_EH24/70/SGP/1970	85.918	6647	932	4	1	6645	1	6645	0	7086
JF742576_China/GD46/CHN/2010	JF742576_China/GD46/CHN/2010	100	6645	0	0	1	6645	1	6645	0	12272
JF742576_China/GD46/CHN/2010	JF742577_China/GD01/CHN/2010	99.473	6645	35	0	1	6645	1	6645	0	12078
JF742576_China/GD46/CHN/2010	AB769154_CA24v/Okinawa/7/JPN/2011	98.39	6645	107	0	1	6645	1	6645	0	11679
JF742576_China/GD46/CHN/2010	AB769160_CA24v/Okinawa/20/JPN/2011	98.375	6645	108	0	1	6645	1	6645	0	11673
JF742576_China/GD46/CHN/2010	AB769161_CA24v/Okinawa/23/JPN/2011	98.375	6645	108	0	1	6645	1	6645	0	11673
JF742576_China/GD46/CHN/2010	AB769156_CA24v/Okinawa/9/JPN/2011	98.36	6645	109	0	1	6645	1	6645	0	11668
JF742576_China/GD46/CHN/2010	AB769159_CA24v/Okinawa/19/JPN/2011	98.36	6645	109	0	1	6645	1	6645	0	11668
JF742576_China/GD46/CHN/2010	AB769152_CA24v/Okinawa/5/JPN/2011	98.345	6645	110	0	1	6645	1	6645	0	11662
JF742576_China/GD46/CHN/2010	AB769162_CA24v/Okinawa/25/JPN/2011	98.345	6645	110	0	1	6645	1	6645	0	11662
JF742576_China/GD46/CHN/2010	AB769163_CA24v/Ishigaki/28/JPN/2011	98.284	6645	114	0	1	6645	1	6645	0	11640
JF742576_China/GD46/CHN/2010	AB769164_CA24v/Ishigaki/29/JPN/2011	98.209	6645	119	0	1	6645	1	6645	0	11612
JF742576_China/GD46/CHN/2010	AB769165_CA24v/Ishigaki/35/JPN/2011	98.164	6645	122	0	1	6645	1	6645	0	11596
JF742576_China/GD46/CHN/2010	KR478685_Reunion0150638154/FRA/2015	97.336	6645	177	0	1	6645	1	6645	0	11291
JF742576_China/GD46/CHN/2010	KR399988_Reunion0150638129/FRA/2015	97.246	6645	183	0	1	6645	1	6645	0	11258
JF742576_China/GD46/CHN/2010	KF667359_INDNIV1036731LV476/IND/2010	96.464	6645	235	0	1	6645	1	6645	0	10970
JF742576_China/GD46/CHN/2010	KF667358_INDNIV1034661LV463/IND/2010	96.448	6645	236	0	1	6645	1	6645	0	10964
JF742576_China/GD46/CHN/2010	MK989722_20693_94_CV-A24/KEN/2010	96.268	6645	248	0	1	6645	1	6645	0	10898
JF742576_China/GD46/CHN/2010	KF667361_INDNIV1040633LV639/IND/2010	96.208	6645	252	0	1	6645	1	6645	0	10876
JF742576_China/GD46/CHN/2010	MK989718_20693_49_CV-A24/KEN/2010	96.193	6645	253	0	1	6645	1	6645	0	10870
JF742576_China/GD46/CHN/2010	MK989717_20693_9_CV-A24/KEN/2010	96.251	6615	248	0	1	6615	1	6615	0	10842
JF742576_China/GD46/CHN/2010	MK989720_20693_67_CV-A24/KEN/2010	96.097	6636	259	0	1	6636	1	6636	0	10820
JF742576_China/GD46/CHN/2010	MK989721_20693_84_CV-A24/KEN/2010	96.042	6645	263	0	1	6645	1	6645	0	10815
JF742576_China/GD46/CHN/2010	KF667360_INDNIV1044161LV530/IND/2010	96.042	6645	263	0	1	6645	1	6645	0	10815
JF742576_China/GD46/CHN/2010	MK989719_20693_66_CV-A24/KEN/2010	96.027	6645	264	0	1	6645	1	6645	0	10809
JF742576_China/GD46/CHN/2010	CV-A24/5109NIV/IND/2009	95.907	6645	272	0	1	6645	746	7390	0	10765
JF742576_China/GD46/CHN/2010	CV-A24/2710NIV/IND/2009	95.892	6645	273	0	1	6645	747	7391	0	10759
JF742576_China/GD46/CHN/2010	MZ171090_769/CHN/2007	95.831	6645	277	0	1	6645	1	6645	0	10737
JF742576_China/GD46/CHN/2010	MZ171088_740/CHN/2007	95.786	6645	280	0	1	6645	1	6645	0	10720
JF742576_China/GD46/CHN/2010	MZ171092_775/CHN/2007	95.726	6645	284	0	1	6645	1	6645	0	10698
JF742576_China/GD46/CHN/2010	MZ171093_07-78/CHN/2007	95.726	6645	284	0	1	6645	1	6645	0	10698
JF742576_China/GD46/CHN/2010	MZ171096_07-84/CHN/2007	95.726	6645	284	0	1	6645	1	6645	0	10698
JF742576_China/GD46/CHN/2010	MZ171091_07-71/CHN/2007	95.711	6645	285	0	1	6645	1	6645	0	10693
JF742576_China/GD46/CHN/2010	JF742579_China/GD332/CHN/2007	95.711	6645	285	0	1	6645	1	6645	0	10693
JF742576_China/GD46/CHN/2010	MZ171095_07-83/CHN/2007	95.696	6645	286	0	1	6645	1	6645	0	10687
JF742576_China/GD46/CHN/2010	JF742578_China/GD391/CHN/2007	95.696	6645	286	0	1	6645	1	6645	0	10687
JF742576_China/GD46/CHN/2010	MZ171094_07-79/CHN/2007	95.651	6645	289	0	1	6645	1	6645	0	10671
JF742576_China/GD46/CHN/2010	DQ443001_DSO-52/SGP/2005	95.485	6645	300	0	1	6645	1	6645	0	10610
JF742576_China/GD46/CHN/2010	DQ443002_DSO-26/SGP/2005	95.44	6645	303	0	1	6645	1	6645	0	10593
JF742576_China/GD46/CHN/2010	KF725085_110390/MYS/2002	95.139	6645	323	0	1	6645	1	6645	0	10482
JF742576_China/GD46/CHN/2010	JN228097_HG/KOR/2004	94.944	6645	336	0	1	6645	1	6645	0	10410
JF742576_China/GD46/CHN/2010	MZ171089_744/CHN/2007	94.628	6646	355	2	1	6645	1	6645	0	10294
JF742576_China/GD46/CHN/2010	OR361389_CA24v/China.Zhongshan/03/CHN/2023	94.191	6645	386	0	1	6645	1	6645	0	10133
JF742576_China/GD46/CHN/2010	OR361387_CA24v/China.Zhongshan/01/CHN/2023	94.161	6645	388	0	1	6645	1	6645	0	10122
JF742576_China/GD46/CHN/2010	OR361388_CA24v/China.Zhongshan/02/CHN/2023	94.131	6645	390	0	1	6645	1	6645	0	10111
JF742576_China/GD46/CHN/2010	OR361390_CA24v/China.Zhongshan/04/CHN/2023	94.131	6645	390	0	1	6645	1	6645	0	10111
JF742576_China/GD46/CHN/2010	OR803779_AHC/GD/71/CHN/2023	94.131	6645	390	0	1	6645	1	6645	0	10111
JF742576_China/GD46/CHN/2010	OR803780_AHC/GD/76/CHN/2023	94.131	6645	390	0	1	6645	1	6645	0	10111
JF742576_China/GD46/CHN/2010	CV-A24/523NIV/IND/2023	94.101	6645	392	0	1	6645	737	7381	0	10100
JF742576_China/GD46/CHN/2010	CV-A24/440NIV/IND/2023	94.101	6645	392	0	1	6645	738	7382	0	10100
JF742576_China/GD46/CHN/2010	CV-A24/505NIV/IND/2023	94.101	6645	392	0	1	6645	736	7380	0	10100
JF742576_China/GD46/CHN/2010	CV-A24/509NIV/IND/2023	94.086	6645	393	0	1	6645	746	7390	0	10094
JF742576_China/GD46/CHN/2010	CV-A24/677NIV/IND/2023	94.071	6645	394	0	1	6645	733	7377	0	10089
JF742576_China/GD46/CHN/2010	CV-A24/501NIV/IND/2023	94.056	6645	395	0	1	6645	737	7381	0	10083
JF742576_China/GD46/CHN/2010	OR633288_CA24v/NIH.PAK/PAK/2023	94.011	6645	398	0	1	6645	1	6645	0	10069
JF742576_China/GD46/CHN/2010	PP327391_RMRC-DIB-1311/IND/2023	93.875	6645	407	0	1	6645	1	6645	0	10019
JF742576_China/GD46/CHN/2010	PP028461_CA24v/NIH.PAK/PAK/2023	93.86	6645	408	0	1	6645	1	6645	0	10013
JF742576_China/GD46/CHN/2010	MF419263_GUF-2017-B0519081/GUF/2017	93.725	6645	417	0	1	6645	1	6645	0	9961
JF742576_China/GD46/CHN/2010	MG880745_InDRE2764/MEX/2017	93.439	6645	436	0	1	6645	1	6645	0	9856
JF742576_China/GD46/CHN/2010	MG880750_InDRE2778/MEX/2017	93.439	6645	436	0	1	6645	1	6645	0	9856
JF742576_China/GD46/CHN/2010	MG880751_InDRE2780/MEX/2017	93.439	6645	436	0	1	6645	1	6645	0	9856
JF742576_China/GD46/CHN/2010	MG880752_InDRE2782/MEX/2017/MEX/2017	93.439	6645	436	0	1	6645	1	6645	0	9856
JF742576_China/GD46/CHN/2010	MG880749_InDRE2773/MEX/2017	93.394	6645	439	0	1	6645	1	6645	0	9840
JF742576_China/GD46/CHN/2010	MG880748_InDRE2771/MEX/2017	93.378	6645	440	0	1	6645	1	6645	0	9834
JF742576_China/GD46/CHN/2010	MG880747_InDRE2768/MEX/2017	93.363	6645	441	0	1	6645	1	6645	0	9828
JF742576_China/GD46/CHN/2010	MF189567_UGA/2017-19538/UGA/2017	91.768	6475	523	8	1	6470	1	6470	0	8996
JF742576_China/GD46/CHN/2010	EF015040_USA-Fl98_10631/USA/1998	90.475	6646	631	2	1	6645	1	6645	0	8765
JF742576_China/GD46/CHN/2010	PQ119796_CVA24/240006486801/FRA/2024	89.771	6648	674	5	1	6645	748	7392	0	8504
JF742576_China/GD46/CHN/2010	PP548237_CVA24_2400060725/FRA/2024	89.726	6648	677	5	1	6645	1	6645	0	8504
JF742576_China/GD46/CHN/2010	PP548239_CVA24_2400060736/FRA/2024	89.711	6648	678	5	1	6645	1	6645	0	8499
JF742576_China/GD46/CHN/2010	PP548238_CVA24_2400060732/FRA/2024	89.666	6648	681	5	1	6645	1	6645	0	8477
JF742576_China/GD46/CHN/2010	PQ119795_CVA24/240006485001/FRA/2024	89.696	6648	679	5	1	6645	734	7378	0	8477
JF742576_China/GD46/CHN/2010	PP548240_CVA24_2400060741/FRA/2024	89.621	6648	684	5	1	6645	1	6645	0	8471
JF742576_China/GD46/CHN/2010	PP548242_CVA24_2400060764/FRA/2024	89.622	6649	682	7	1	6645	1	6645	0	8466
JF742576_China/GD46/CHN/2010	EF015039_DOR93-10630/DOM/1993	89.633	6646	687	2	1	6645	1	6645	0	8455
JF742576_China/GD46/CHN/2010	MZ171083_94-10/CHN/1994	88.809	6648	738	6	1	6645	1	6645	0	8150
JF742576_China/GD46/CHN/2010	MZ171081_94-06/CHN/1994	88.794	6648	739	6	1	6645	1	6645	0	8144
JF742576_China/GD46/CHN/2010	MZ171087_94-18/CHN/1994	88.794	6648	739	6	1	6645	1	6645	0	8144
JF742576_China/GD46/CHN/2010	MZ171082_94-09/CHN/1994	88.764	6648	741	6	1	6645	1	6645	0	8133
JF742576_China/GD46/CHN/2010	MZ171084_94-14/CHN/1994	88.69	6649	744	8	1	6645	1	6645	0	8106
JF742576_China/GD46/CHN/2010	MZ171086_94-17/CHN/1994	88.688	6648	746	6	1	6645	1	6645	0	8106
JF742576_China/GD46/CHN/2010	MZ171085_94-15/CHN/1994	88.673	6648	747	6	1	6645	1	6645	0	8100
JF742576_China/GD46/CHN/2010	EF015037_JAM87-10628/JAM/1987	88.414	6646	768	2	1	6645	1	6645	0	8006
JF742576_China/GD46/CHN/2010	EF015038_BRA87-10629/BRA/1987	88.399	6646	769	2	1	6645	1	6645	0	8000
JF742576_China/GD46/CHN/2010	D90457_EH24/70/SGP/1970	85.858	6647	936	4	1	6645	1	6645	0	7064
JN228097_HG/KOR/2004	JN228097_HG/KOR/2004	100	6645	0	0	1	6645	1	6645	0	12272
JN228097_HG/KOR/2004	KF725085_110390/MYS/2002	99.037	6645	64	0	1	6645	1	6645	0	11917
JN228097_HG/KOR/2004	DQ443001_DSO-52/SGP/2005	97.427	6645	171	0	1	6645	1	6645	0	11324
JN228097_HG/KOR/2004	DQ443002_DSO-26/SGP/2005	97.381	6645	174	0	1	6645	1	6645	0	11308
JN228097_HG/KOR/2004	CV-A24/5109NIV/IND/2009	96.975	6645	201	0	1	6645	746	7390	0	11158
JN228097_HG/KOR/2004	CV-A24/2710NIV/IND/2009	96.96	6645	202	0	1	6645	747	7391	0	11153
JN228097_HG/KOR/2004	MZ171090_769/CHN/2007	96.704	6645	219	0	1	6645	1	6645	0	11058
JN228097_HG/KOR/2004	MZ171096_07-84/CHN/2007	96.689	6645	220	0	1	6645	1	6645	0	11053
JN228097_HG/KOR/2004	MZ171088_740/CHN/2007	96.674	6645	221	0	1	6645	1	6645	0	11047
JN228097_HG/KOR/2004	MZ171093_07-78/CHN/2007	96.659	6645	222	0	1	6645	1	6645	0	11042
JN228097_HG/KOR/2004	MZ171091_07-71/CHN/2007	96.644	6645	223	0	1	6645	1	6645	0	11036
JN228097_HG/KOR/2004	MZ171095_07-83/CHN/2007	96.629	6645	224	0	1	6645	1	6645	0	11031
JN228097_HG/KOR/2004	MZ171092_775/CHN/2007	96.599	6645	226	0	1	6645	1	6645	0	11020
JN228097_HG/KOR/2004	JF742578_China/GD391/CHN/2007	96.599	6645	226	0	1	6645	1	6645	0	11020
JN228097_HG/KOR/2004	MZ171094_07-79/CHN/2007	96.584	6645	227	0	1	6645	1	6645	0	11014
JN228097_HG/KOR/2004	JF742579_China/GD332/CHN/2007	96.494	6645	233	0	1	6645	1	6645	0	10981
JN228097_HG/KOR/2004	MK989722_20693_94_CV-A24/KEN/2010	95.771	6645	281	0	1	6645	1	6645	0	10715
JN228097_HG/KOR/2004	MK989718_20693_49_CV-A24/KEN/2010	95.696	6645	286	0	1	6645	1	6645	0	10687
JN228097_HG/KOR/2004	MK989717_20693_9_CV-A24/KEN/2010	95.752	6615	281	0	1	6615	1	6615	0	10659
JN228097_HG/KOR/2004	MZ171089_744/CHN/2007	95.621	6646	289	2	1	6645	1	6645	0	10659
JN228097_HG/KOR/2004	KF667358_INDNIV1034661LV463/IND/2010	95.591	6645	293	0	1	6645	1	6645	0	10648
JN228097_HG/KOR/2004	MK989721_20693_84_CV-A24/KEN/2010	95.576	6645	294	0	1	6645	1	6645	0	10643
JN228097_HG/KOR/2004	KF667359_INDNIV1036731LV476/IND/2010	95.561	6645	295	0	1	6645	1	6645	0	10637
JN228097_HG/KOR/2004	MK989719_20693_66_CV-A24/KEN/2010	95.53	6645	297	0	1	6645	1	6645	0	10626
JN228097_HG/KOR/2004	KF667361_INDNIV1040633LV639/IND/2010	95.53	6645	297	0	1	6645	1	6645	0	10626
JN228097_HG/KOR/2004	MK989720_20693_67_CV-A24/KEN/2010	95.539	6636	296	0	1	6636	1	6636	0	10615
JN228097_HG/KOR/2004	KF667360_INDNIV1044161LV530/IND/2010	95.214	6645	318	0	1	6645	1	6645	0	10510
JN228097_HG/KOR/2004	JF742577_China/GD01/CHN/2010	95.079	6645	327	0	1	6645	1	6645	0	10460
JN228097_HG/KOR/2004	JF742576_China/GD46/CHN/2010	94.944	6645	336	0	1	6645	1	6645	0	10410
JN228097_HG/KOR/2004	AB769160_CA24v/Okinawa/20/JPN/2011	94.763	6645	348	0	1	6645	1	6645	0	10344
JN228097_HG/KOR/2004	AB769161_CA24v/Okinawa/23/JPN/2011	94.763	6645	348	0	1	6645	1	6645	0	10344
JN228097_HG/KOR/2004	AB769154_CA24v/Okinawa/7/JPN/2011	94.748	6645	349	0	1	6645	1	6645	0	10338
JN228097_HG/KOR/2004	AB769156_CA24v/Okinawa/9/JPN/2011	94.748	6645	349	0	1	6645	1	6645	0	10338
JN228097_HG/KOR/2004	AB769159_CA24v/Okinawa/19/JPN/2011	94.748	6645	349	0	1	6645	1	6645	0	10338
JN228097_HG/KOR/2004	AB769162_CA24v/Okinawa/25/JPN/2011	94.748	6645	349	0	1	6645	1	6645	0	10338
JN228097_HG/KOR/2004	AB769152_CA24v/Okinawa/5/JPN/2011	94.733	6645	350	0	1	6645	1	6645	0	10333
JN228097_HG/KOR/2004	AB769163_CA24v/Ishigaki/28/JPN/2011	94.612	6645	358	0	1	6645	1	6645	0	10288
JN228097_HG/KOR/2004	AB769164_CA24v/Ishigaki/29/JPN/2011	94.567	6645	361	0	1	6645	1	6645	0	10272
JN228097_HG/KOR/2004	AB769165_CA24v/Ishigaki/35/JPN/2011	94.537	6645	363	0	1	6645	1	6645	0	10261
JN228097_HG/KOR/2004	KR478685_Reunion0150638154/FRA/2015	94.432	6645	370	0	1	6645	1	6645	0	10222
JN228097_HG/KOR/2004	KR399988_Reunion0150638129/FRA/2015	94.387	6645	373	0	1	6645	1	6645	0	10205
JN228097_HG/KOR/2004	MF419263_GUF-2017-B0519081/GUF/2017	93.378	6645	440	0	1	6645	1	6645	0	9834
JN228097_HG/KOR/2004	MG880751_InDRE2780/MEX/2017	93.108	6645	458	0	1	6645	1	6645	0	9734
JN228097_HG/KOR/2004	MG880752_InDRE2782/MEX/2017/MEX/2017	93.108	6645	458	0	1	6645	1	6645	0	9734
JN228097_HG/KOR/2004	MG880745_InDRE2764/MEX/2017	93.078	6645	460	0	1	6645	1	6645	0	9723
JN228097_HG/KOR/2004	MG880748_InDRE2771/MEX/2017	93.078	6645	460	0	1	6645	1	6645	0	9723
JN228097_HG/KOR/2004	MG880750_InDRE2778/MEX/2017	93.078	6645	460	0	1	6645	1	6645	0	9723
JN228097_HG/KOR/2004	MG880749_InDRE2773/MEX/2017	93.002	6645	465	0	1	6645	1	6645	0	9696
JN228097_HG/KOR/2004	MG880747_InDRE2768/MEX/2017	92.972	6645	467	0	1	6645	1	6645	0	9684
JN228097_HG/KOR/2004	EF015040_USA-Fl98_10631/USA/1998	92.401	6646	503	2	1	6645	1	6645	0	9474
JN228097_HG/KOR/2004	OR361389_CA24v/China.Zhongshan/03/CHN/2023	92.265	6645	514	0	1	6645	1	6645	0	9424
JN228097_HG/KOR/2004	OR361387_CA24v/China.Zhongshan/01/CHN/2023	92.235	6645	516	0	1	6645	1	6645	0	9413
JN228097_HG/KOR/2004	OR361388_CA24v/China.Zhongshan/02/CHN/2023	92.205	6645	518	0	1	6645	1	6645	0	9402
JN228097_HG/KOR/2004	OR361390_CA24v/China.Zhongshan/04/CHN/2023	92.205	6645	518	0	1	6645	1	6645	0	9402
JN228097_HG/KOR/2004	OR803779_AHC/GD/71/CHN/2023	92.205	6645	518	0	1	6645	1	6645	0	9402
JN228097_HG/KOR/2004	OR803780_AHC/GD/76/CHN/2023	92.205	6645	518	0	1	6645	1	6645	0	9402
JN228097_HG/KOR/2004	OR633288_CA24v/NIH.PAK/PAK/2023	92.114	6645	524	0	1	6645	1	6645	0	9371
JN228097_HG/KOR/2004	CV-A24/509NIV/IND/2023	92.069	6645	527	0	1	6645	746	7390	0	9352
JN228097_HG/KOR/2004	CV-A24/523NIV/IND/2023	92.054	6645	528	0	1	6645	737	7381	0	9347
JN228097_HG/KOR/2004	CV-A24/440NIV/IND/2023	92.054	6645	528	0	1	6645	738	7382	0	9347
JN228097_HG/KOR/2004	CV-A24/505NIV/IND/2023	92.054	6645	528	0	1	6645	736	7380	0	9347
JN228097_HG/KOR/2004	CV-A24/677NIV/IND/2023	92.054	6645	528	0	1	6645	733	7377	0	9347
JN228097_HG/KOR/2004	CV-A24/501NIV/IND/2023	92.024	6645	530	0	1	6645	737	7381	0	9335
JN228097_HG/KOR/2004	PP327391_RMRC-DIB-1311/IND/2023	91.994	6645	532	0	1	6645	1	6645	0	9326
JN228097_HG/KOR/2004	PP028461_CA24v/NIH.PAK/PAK/2023	91.949	6645	535	0	1	6645	1	6645	0	9310
JN228097_HG/KOR/2004	EF015039_DOR93-10630/DOM/1993	91.032	6646	594	2	1	6645	1	6645	0	8970
JN228097_HG/KOR/2004	MF189567_UGA/2017-19538/UGA/2017	91.259	6475	556	8	1	6470	1	6470	0	8813
JN228097_HG/KOR/2004	PQ119796_CVA24/240006486801/FRA/2024	90.074	6649	652	7	1	6645	748	7392	0	8615
JN228097_HG/KOR/2004	PQ119795_CVA24/240006485001/FRA/2024	90.029	6649	655	7	1	6645	734	7378	0	8599
JN228097_HG/KOR/2004	PP548238_CVA24_2400060732/FRA/2024	89.983	6649	658	7	1	6645	1	6645	0	8593
JN228097_HG/KOR/2004	PP548237_CVA24_2400060725/FRA/2024	89.938	6649	661	7	1	6645	1	6645	0	8582
JN228097_HG/KOR/2004	PP548239_CVA24_2400060736/FRA/2024	89.893	6649	664	7	1	6645	1	6645	0	8565
JN228097_HG/KOR/2004	PP548240_CVA24_2400060741/FRA/2024	89.833	6649	668	7	1	6645	1	6645	0	8549
JN228097_HG/KOR/2004	MZ171083_94-10/CHN/1994	89.863	6649	666	8	1	6645	1	6645	0	8538
JN228097_HG/KOR/2004	PP548242_CVA24_2400060764/FRA/2024	89.818	6649	669	7	1	6645	1	6645	0	8538
JN228097_HG/KOR/2004	MZ171081_94-06/CHN/1994	89.848	6649	667	8	1	6645	1	6645	0	8532
JN228097_HG/KOR/2004	MZ171082_94-09/CHN/1994	89.848	6649	667	8	1	6645	1	6645	0	8532
JN228097_HG/KOR/2004	MZ171087_94-18/CHN/1994	89.848	6649	667	8	1	6645	1	6645	0	8532
JN228097_HG/KOR/2004	MZ171086_94-17/CHN/1994	89.773	6649	672	8	1	6645	1	6645	0	8504
JN228097_HG/KOR/2004	MZ171084_94-14/CHN/1994	89.758	6649	673	8	1	6645	1	6645	0	8499
JN228097_HG/KOR/2004	MZ171085_94-15/CHN/1994	89.683	6649	678	8	1	6645	1	6645	0	8471
JN228097_HG/KOR/2004	EF015037_JAM87-10628/JAM/1987	89.32	6648	704	6	1	6645	1	6645	0	8338
JN228097_HG/KOR/2004	EF015038_BRA87-10629/BRA/1987	89.275	6648	707	6	1	6645	1	6645	0	8322
JN228097_HG/KOR/2004	D90457_EH24/70/SGP/1970	86.221	6648	910	6	1	6645	1	6645	0	7197
KF667361_INDNIV1040633LV639/IND/2010	KF667361_INDNIV1040633LV639/IND/2010	100	6645	0	0	1	6645	1	6645	0	12272
KF667361_INDNIV1040633LV639/IND/2010	KF667360_INDNIV1044161LV530/IND/2010	98.525	6645	98	0	1	6645	1	6645	0	11729
KF667361_INDNIV1040633LV639/IND/2010	KF667358_INDNIV1034661LV463/IND/2010	98.209	6645	119	0	1	6645	1	6645	0	11612
KF667361_INDNIV1040633LV639/IND/2010	KF667359_INDNIV1036731LV476/IND/2010	98.179	6645	121	0	1	6645	1	6645	0	11601
KF667361_INDNIV1040633LV639/IND/2010	MK989722_20693_94_CV-A24/KEN/2010	96.509	6645	232	0	1	6645	1	6645	0	10986
KF667361_INDNIV1040633LV639/IND/2010	MK989718_20693_49_CV-A24/KEN/2010	96.403	6645	239	0	1	6645	1	6645	0	10948
KF667361_INDNIV1040633LV639/IND/2010	MK989720_20693_67_CV-A24/KEN/2010	96.398	6636	239	0	1	6636	1	6636	0	10931
KF667361_INDNIV1040633LV639/IND/2010	MK989719_20693_66_CV-A24/KEN/2010	96.328	6645	244	0	1	6645	1	6645	0	10920
KF667361_INDNIV1040633LV639/IND/2010	JF742577_China/GD01/CHN/2010	96.328	6645	244	0	1	6645	1	6645	0	10920
KF667361_INDNIV1040633LV639/IND/2010	CV-A24/5109NIV/IND/2009	96.313	6645	245	0	1	6645	746	7390	0	10914
KF667361_INDNIV1040633LV639/IND/2010	MK989717_20693_9_CV-A24/KEN/2010	96.432	6615	236	0	1	6615	1	6615	0	10909
KF667361_INDNIV1040633LV639/IND/2010	MK989721_20693_84_CV-A24/KEN/2010	96.298	6645	246	0	1	6645	1	6645	0	10909
KF667361_INDNIV1040633LV639/IND/2010	CV-A24/2710NIV/IND/2009	96.298	6645	246	0	1	6645	747	7391	0	10909
KF667361_INDNIV1040633LV639/IND/2010	JF742576_China/GD46/CHN/2010	96.208	6645	252	0	1	6645	1	6645	0	10876
KF667361_INDNIV1040633LV639/IND/2010	MZ171096_07-84/CHN/2007	96.132	6645	257	0	1	6645	1	6645	0	10848
KF667361_INDNIV1040633LV639/IND/2010	MZ171090_769/CHN/2007	96.117	6645	258	0	1	6645	1	6645	0	10842
KF667361_INDNIV1040633LV639/IND/2010	MZ171091_07-71/CHN/2007	96.117	6645	258	0	1	6645	1	6645	0	10842
KF667361_INDNIV1040633LV639/IND/2010	AB769160_CA24v/Okinawa/20/JPN/2011	96.102	6645	259	0	1	6645	1	6645	0	10837
KF667361_INDNIV1040633LV639/IND/2010	AB769161_CA24v/Okinawa/23/JPN/2011	96.102	6645	259	0	1	6645	1	6645	0	10837
KF667361_INDNIV1040633LV639/IND/2010	MZ171088_740/CHN/2007	96.102	6645	259	0	1	6645	1	6645	0	10837
KF667361_INDNIV1040633LV639/IND/2010	AB769156_CA24v/Okinawa/9/JPN/2011	96.087	6645	260	0	1	6645	1	6645	0	10831
KF667361_INDNIV1040633LV639/IND/2010	AB769159_CA24v/Okinawa/19/JPN/2011	96.087	6645	260	0	1	6645	1	6645	0	10831
KF667361_INDNIV1040633LV639/IND/2010	MZ171093_07-78/CHN/2007	96.072	6645	261	0	1	6645	1	6645	0	10826
KF667361_INDNIV1040633LV639/IND/2010	AB769154_CA24v/Okinawa/7/JPN/2011	96.057	6645	262	0	1	6645	1	6645	0	10820
KF667361_INDNIV1040633LV639/IND/2010	AB769152_CA24v/Okinawa/5/JPN/2011	96.042	6645	263	0	1	6645	1	6645	0	10815
KF667361_INDNIV1040633LV639/IND/2010	MZ171092_775/CHN/2007	96.042	6645	263	0	1	6645	1	6645	0	10815
KF667361_INDNIV1040633LV639/IND/2010	MZ171095_07-83/CHN/2007	96.042	6645	263	0	1	6645	1	6645	0	10815
KF667361_INDNIV1040633LV639/IND/2010	AB769162_CA24v/Okinawa/25/JPN/2011	96.027	6645	264	0	1	6645	1	6645	0	10809
KF667361_INDNIV1040633LV639/IND/2010	MZ171094_07-79/CHN/2007	95.997	6645	266	0	1	6645	1	6645	0	10798
KF667361_INDNIV1040633LV639/IND/2010	JF742578_China/GD391/CHN/2007	95.982	6645	267	0	1	6645	1	6645	0	10792
KF667361_INDNIV1040633LV639/IND/2010	AB769163_CA24v/Ishigaki/28/JPN/2011	95.952	6645	269	0	1	6645	1	6645	0	10781
KF667361_INDNIV1040633LV639/IND/2010	AB769164_CA24v/Ishigaki/29/JPN/2011	95.937	6645	270	0	1	6645	1	6645	0	10776
KF667361_INDNIV1040633LV639/IND/2010	JF742579_China/GD332/CHN/2007	95.922	6645	271	0	1	6645	1	6645	0	10770
KF667361_INDNIV1040633LV639/IND/2010	DQ443001_DSO-52/SGP/2005	95.877	6645	274	0	1	6645	1	6645	0	10754
KF667361_INDNIV1040633LV639/IND/2010	AB769165_CA24v/Ishigaki/35/JPN/2011	95.862	6645	275	0	1	6645	1	6645	0	10748
KF667361_INDNIV1040633LV639/IND/2010	DQ443002_DSO-26/SGP/2005	95.786	6645	280	0	1	6645	1	6645	0	10720
KF667361_INDNIV1040633LV639/IND/2010	KF725085_110390/MYS/2002	95.651	6645	289	0	1	6645	1	6645	0	10671
KF667361_INDNIV1040633LV639/IND/2010	KR478685_Reunion0150638154/FRA/2015	95.561	6645	295	0	1	6645	1	6645	0	10637
KF667361_INDNIV1040633LV639/IND/2010	JN228097_HG/KOR/2004	95.53	6645	297	0	1	6645	1	6645	0	10626
KF667361_INDNIV1040633LV639/IND/2010	KR399988_Reunion0150638129/FRA/2015	95.47	6645	301	0	1	6645	1	6645	0	10604
KF667361_INDNIV1040633LV639/IND/2010	MZ171089_744/CHN/2007	94.839	6646	341	2	1	6645	1	6645	0	10371
KF667361_INDNIV1040633LV639/IND/2010	MF419263_GUF-2017-B0519081/GUF/2017	93.995	6645	399	0	1	6645	1	6645	0	10061
KF667361_INDNIV1040633LV639/IND/2010	MG880745_InDRE2764/MEX/2017	93.695	6645	419	0	1	6645	1	6645	0	9950
KF667361_INDNIV1040633LV639/IND/2010	MG880750_InDRE2778/MEX/2017	93.695	6645	419	0	1	6645	1	6645	0	9950
KF667361_INDNIV1040633LV639/IND/2010	MG880751_InDRE2780/MEX/2017	93.695	6645	419	0	1	6645	1	6645	0	9950
KF667361_INDNIV1040633LV639/IND/2010	MG880752_InDRE2782/MEX/2017/MEX/2017	93.695	6645	419	0	1	6645	1	6645	0	9950
KF667361_INDNIV1040633LV639/IND/2010	MG880748_InDRE2771/MEX/2017	93.664	6645	421	0	1	6645	1	6645	0	9939
KF667361_INDNIV1040633LV639/IND/2010	MG880749_InDRE2773/MEX/2017	93.649	6645	422	0	1	6645	1	6645	0	9934
KF667361_INDNIV1040633LV639/IND/2010	MG880747_InDRE2768/MEX/2017	93.589	6645	426	0	1	6645	1	6645	0	9912
KF667361_INDNIV1040633LV639/IND/2010	OR361389_CA24v/China.Zhongshan/03/CHN/2023	93.032	6645	463	0	1	6645	1	6645	0	9707
KF667361_INDNIV1040633LV639/IND/2010	OR361387_CA24v/China.Zhongshan/01/CHN/2023	93.002	6645	465	0	1	6645	1	6645	0	9696
KF667361_INDNIV1040633LV639/IND/2010	OR361388_CA24v/China.Zhongshan/02/CHN/2023	92.972	6645	467	0	1	6645	1	6645	0	9684
KF667361_INDNIV1040633LV639/IND/2010	OR361390_CA24v/China.Zhongshan/04/CHN/2023	92.972	6645	467	0	1	6645	1	6645	0	9684
KF667361_INDNIV1040633LV639/IND/2010	OR803779_AHC/GD/71/CHN/2023	92.972	6645	467	0	1	6645	1	6645	0	9684
KF667361_INDNIV1040633LV639/IND/2010	OR803780_AHC/GD/76/CHN/2023	92.957	6645	468	0	1	6645	1	6645	0	9679
KF667361_INDNIV1040633LV639/IND/2010	CV-A24/677NIV/IND/2023	92.912	6645	471	0	1	6645	733	7377	0	9662
KF667361_INDNIV1040633LV639/IND/2010	CV-A24/523NIV/IND/2023	92.882	6645	473	0	1	6645	737	7381	0	9651
KF667361_INDNIV1040633LV639/IND/2010	CV-A24/440NIV/IND/2023	92.882	6645	473	0	1	6645	738	7382	0	9651
KF667361_INDNIV1040633LV639/IND/2010	CV-A24/505NIV/IND/2023	92.882	6645	473	0	1	6645	736	7380	0	9651
KF667361_INDNIV1040633LV639/IND/2010	CV-A24/509NIV/IND/2023	92.867	6645	474	0	1	6645	746	7390	0	9646
KF667361_INDNIV1040633LV639/IND/2010	OR633288_CA24v/NIH.PAK/PAK/2023	92.852	6645	475	0	1	6645	1	6645	0	9642
KF667361_INDNIV1040633LV639/IND/2010	CV-A24/501NIV/IND/2023	92.837	6645	476	0	1	6645	737	7381	0	9635
KF667361_INDNIV1040633LV639/IND/2010	PP327391_RMRC-DIB-1311/IND/2023	92.777	6645	480	0	1	6645	1	6645	0	9614
KF667361_INDNIV1040633LV639/IND/2010	PP028461_CA24v/NIH.PAK/PAK/2023	92.731	6645	483	0	1	6645	1	6645	0	9598
KF667361_INDNIV1040633LV639/IND/2010	MF189567_UGA/2017-19538/UGA/2017	91.999	6474	510	7	1	6470	1	6470	0	9079
KF667361_INDNIV1040633LV639/IND/2010	EF015040_USA-Fl98_10631/USA/1998	90.99	6648	593	6	1	6645	1	6645	0	8953
KF667361_INDNIV1040633LV639/IND/2010	PQ119796_CVA24/240006486801/FRA/2024	90.119	6649	649	7	1	6645	748	7392	0	8632
KF667361_INDNIV1040633LV639/IND/2010	PP548237_CVA24_2400060725/FRA/2024	89.998	6649	657	7	1	6645	1	6645	0	8604
KF667361_INDNIV1040633LV639/IND/2010	PP548238_CVA24_2400060732/FRA/2024	90.014	6649	656	7	1	6645	1	6645	0	8604
KF667361_INDNIV1040633LV639/IND/2010	PQ119795_CVA24/240006485001/FRA/2024	90.044	6649	654	7	1	6645	734	7378	0	8604
KF667361_INDNIV1040633LV639/IND/2010	PP548239_CVA24_2400060736/FRA/2024	89.983	6649	658	7	1	6645	1	6645	0	8599
KF667361_INDNIV1040633LV639/IND/2010	PP548240_CVA24_2400060741/FRA/2024	89.893	6649	664	7	1	6645	1	6645	0	8571
KF667361_INDNIV1040633LV639/IND/2010	PP548242_CVA24_2400060764/FRA/2024	89.878	6649	665	7	1	6645	1	6645	0	8560
KF667361_INDNIV1040633LV639/IND/2010	EF015039_DOR93-10630/DOM/1993	89.847	6648	669	6	1	6645	1	6645	0	8532
KF667361_INDNIV1040633LV639/IND/2010	MZ171083_94-10/CHN/1994	89.004	6648	725	6	1	6645	1	6645	0	8222
KF667361_INDNIV1040633LV639/IND/2010	MZ171081_94-06/CHN/1994	88.989	6648	726	6	1	6645	1	6645	0	8216
KF667361_INDNIV1040633LV639/IND/2010	MZ171087_94-18/CHN/1994	88.989	6648	726	6	1	6645	1	6645	0	8216
KF667361_INDNIV1040633LV639/IND/2010	MZ171082_94-09/CHN/1994	88.914	6648	731	6	1	6645	1	6645	0	8189
KF667361_INDNIV1040633LV639/IND/2010	MZ171084_94-14/CHN/1994	88.914	6648	731	6	1	6645	1	6645	0	8189
KF667361_INDNIV1040633LV639/IND/2010	MZ171086_94-17/CHN/1994	88.884	6648	733	6	1	6645	1	6645	0	8178
KF667361_INDNIV1040633LV639/IND/2010	MZ171085_94-15/CHN/1994	88.824	6648	737	6	1	6645	1	6645	0	8155
KF667361_INDNIV1040633LV639/IND/2010	EF015037_JAM87-10628/JAM/1987	88.357	6648	768	6	1	6645	1	6645	0	7984
KF667361_INDNIV1040633LV639/IND/2010	EF015038_BRA87-10629/BRA/1987	88.357	6648	768	6	1	6645	1	6645	0	7984
KF667361_INDNIV1040633LV639/IND/2010	D90457_EH24/70/SGP/1970	85.648	6647	950	4	1	6645	1	6645	0	6986
KF667360_INDNIV1044161LV530/IND/2010	KF667360_INDNIV1044161LV530/IND/2010	100	6645	0	0	1	6645	1	6645	0	12272
KF667360_INDNIV1044161LV530/IND/2010	KF667361_INDNIV1040633LV639/IND/2010	98.525	6645	98	0	1	6645	1	6645	0	11729
KF667360_INDNIV1044161LV530/IND/2010	KF667358_INDNIV1034661LV463/IND/2010	97.968	6645	135	0	1	6645	1	6645	0	11524
KF667360_INDNIV1044161LV530/IND/2010	KF667359_INDNIV1036731LV476/IND/2010	97.923	6645	138	0	1	6645	1	6645	0	11507
KF667360_INDNIV1044161LV530/IND/2010	MK989722_20693_94_CV-A24/KEN/2010	96.283	6645	247	0	1	6645	1	6645	0	10903
KF667360_INDNIV1044161LV530/IND/2010	MK989718_20693_49_CV-A24/KEN/2010	96.208	6645	252	0	1	6645	1	6645	0	10876
KF667360_INDNIV1044161LV530/IND/2010	MK989720_20693_67_CV-A24/KEN/2010	96.233	6636	250	0	1	6636	1	6636	0	10870
KF667360_INDNIV1044161LV530/IND/2010	JF742577_China/GD01/CHN/2010	96.163	6645	255	0	1	6645	1	6645	0	10859
KF667360_INDNIV1044161LV530/IND/2010	MK989719_20693_66_CV-A24/KEN/2010	96.132	6645	257	0	1	6645	1	6645	0	10848
KF667360_INDNIV1044161LV530/IND/2010	MK989721_20693_84_CV-A24/KEN/2010	96.132	6645	257	0	1	6645	1	6645	0	10848
KF667360_INDNIV1044161LV530/IND/2010	MK989717_20693_9_CV-A24/KEN/2010	96.236	6615	249	0	1	6615	1	6615	0	10837
KF667360_INDNIV1044161LV530/IND/2010	CV-A24/5109NIV/IND/2009	96.087	6645	260	0	1	6645	746	7390	0	10831
KF667360_INDNIV1044161LV530/IND/2010	CV-A24/2710NIV/IND/2009	96.072	6645	261	0	1	6645	747	7391	0	10826
KF667360_INDNIV1044161LV530/IND/2010	JF742576_China/GD46/CHN/2010	96.042	6645	263	0	1	6645	1	6645	0	10815
KF667360_INDNIV1044161LV530/IND/2010	AB769160_CA24v/Okinawa/20/JPN/2011	95.997	6645	266	0	1	6645	1	6645	0	10798
KF667360_INDNIV1044161LV530/IND/2010	AB769161_CA24v/Okinawa/23/JPN/2011	95.997	6645	266	0	1	6645	1	6645	0	10798
KF667360_INDNIV1044161LV530/IND/2010	AB769159_CA24v/Okinawa/19/JPN/2011	95.982	6645	267	0	1	6645	1	6645	0	10792
KF667360_INDNIV1044161LV530/IND/2010	AB769154_CA24v/Okinawa/7/JPN/2011	95.952	6645	269	0	1	6645	1	6645	0	10781
KF667360_INDNIV1044161LV530/IND/2010	AB769156_CA24v/Okinawa/9/JPN/2011	95.952	6645	269	0	1	6645	1	6645	0	10781
KF667360_INDNIV1044161LV530/IND/2010	AB769152_CA24v/Okinawa/5/JPN/2011	95.937	6645	270	0	1	6645	1	6645	0	10776
KF667360_INDNIV1044161LV530/IND/2010	AB769162_CA24v/Okinawa/25/JPN/2011	95.922	6645	271	0	1	6645	1	6645	0	10770
KF667360_INDNIV1044161LV530/IND/2010	MZ171090_769/CHN/2007	95.862	6645	275	0	1	6645	1	6645	0	10748
KF667360_INDNIV1044161LV530/IND/2010	AB769163_CA24v/Ishigaki/28/JPN/2011	95.847	6645	276	0	1	6645	1	6645	0	10743
KF667360_INDNIV1044161LV530/IND/2010	MZ171088_740/CHN/2007	95.847	6645	276	0	1	6645	1	6645	0	10743
KF667360_INDNIV1044161LV530/IND/2010	MZ171091_07-71/CHN/2007	95.831	6645	277	0	1	6645	1	6645	0	10737
KF667360_INDNIV1044161LV530/IND/2010	MZ171096_07-84/CHN/2007	95.816	6645	278	0	1	6645	1	6645	0	10732
KF667360_INDNIV1044161LV530/IND/2010	MZ171093_07-78/CHN/2007	95.786	6645	280	0	1	6645	1	6645	0	10720
KF667360_INDNIV1044161LV530/IND/2010	MZ171095_07-83/CHN/2007	95.786	6645	280	0	1	6645	1	6645	0	10720
KF667360_INDNIV1044161LV530/IND/2010	AB769164_CA24v/Ishigaki/29/JPN/2011	95.771	6645	281	0	1	6645	1	6645	0	10715
KF667360_INDNIV1044161LV530/IND/2010	MZ171092_775/CHN/2007	95.756	6645	282	0	1	6645	1	6645	0	10709
KF667360_INDNIV1044161LV530/IND/2010	AB769165_CA24v/Ishigaki/35/JPN/2011	95.726	6645	284	0	1	6645	1	6645	0	10698
KF667360_INDNIV1044161LV530/IND/2010	MZ171094_07-79/CHN/2007	95.711	6645	285	0	1	6645	1	6645	0	10693
KF667360_INDNIV1044161LV530/IND/2010	JF742578_China/GD391/CHN/2007	95.696	6645	286	0	1	6645	1	6645	0	10687
KF667360_INDNIV1044161LV530/IND/2010	JF742579_China/GD332/CHN/2007	95.606	6645	292	0	1	6645	1	6645	0	10654
KF667360_INDNIV1044161LV530/IND/2010	DQ443001_DSO-52/SGP/2005	95.53	6645	297	0	1	6645	1	6645	0	10626
KF667360_INDNIV1044161LV530/IND/2010	KR478685_Reunion0150638154/FRA/2015	95.47	6645	301	0	1	6645	1	6645	0	10604
KF667360_INDNIV1044161LV530/IND/2010	DQ443002_DSO-26/SGP/2005	95.44	6645	303	0	1	6645	1	6645	0	10593
KF667360_INDNIV1044161LV530/IND/2010	KR399988_Reunion0150638129/FRA/2015	95.38	6645	307	0	1	6645	1	6645	0	10571
KF667360_INDNIV1044161LV530/IND/2010	KF725085_110390/MYS/2002	95.32	6645	311	0	1	6645	1	6645	0	10549
KF667360_INDNIV1044161LV530/IND/2010	JN228097_HG/KOR/2004	95.214	6645	318	0	1	6645	1	6645	0	10510
KF667360_INDNIV1044161LV530/IND/2010	MZ171089_744/CHN/2007	94.673	6646	352	2	1	6645	1	6645	0	10310
KF667360_INDNIV1044161LV530/IND/2010	MF419263_GUF-2017-B0519081/GUF/2017	93.74	6645	416	0	1	6645	1	6645	0	9967
KF667360_INDNIV1044161LV530/IND/2010	MG880751_InDRE2780/MEX/2017	93.469	6645	434	0	1	6645	1	6645	0	9867
KF667360_INDNIV1044161LV530/IND/2010	MG880752_InDRE2782/MEX/2017/MEX/2017	93.469	6645	434	0	1	6645	1	6645	0	9867
KF667360_INDNIV1044161LV530/IND/2010	MG880745_InDRE2764/MEX/2017	93.439	6645	436	0	1	6645	1	6645	0	9856
KF667360_INDNIV1044161LV530/IND/2010	MG880750_InDRE2778/MEX/2017	93.439	6645	436	0	1	6645	1	6645	0	9856
KF667360_INDNIV1044161LV530/IND/2010	MG880748_InDRE2771/MEX/2017	93.409	6645	438	0	1	6645	1	6645	0	9845
KF667360_INDNIV1044161LV530/IND/2010	MG880749_InDRE2773/MEX/2017	93.363	6645	441	0	1	6645	1	6645	0	9828
KF667360_INDNIV1044161LV530/IND/2010	MG880747_InDRE2768/MEX/2017	93.288	6645	446	0	1	6645	1	6645	0	9801
KF667360_INDNIV1044161LV530/IND/2010	OR361389_CA24v/China.Zhongshan/03/CHN/2023	92.897	6645	472	0	1	6645	1	6645	0	9657
KF667360_INDNIV1044161LV530/IND/2010	OR361387_CA24v/China.Zhongshan/01/CHN/2023	92.867	6645	474	0	1	6645	1	6645	0	9646
KF667360_INDNIV1044161LV530/IND/2010	OR361388_CA24v/China.Zhongshan/02/CHN/2023	92.867	6645	474	0	1	6645	1	6645	0	9646
KF667360_INDNIV1044161LV530/IND/2010	OR803779_AHC/GD/71/CHN/2023	92.867	6645	474	0	1	6645	1	6645	0	9646
KF667360_INDNIV1044161LV530/IND/2010	OR803780_AHC/GD/76/CHN/2023	92.867	6645	474	0	1	6645	1	6645	0	9646
KF667360_INDNIV1044161LV530/IND/2010	CV-A24/677NIV/IND/2023	92.867	6645	474	0	1	6645	733	7377	0	9646
KF667360_INDNIV1044161LV530/IND/2010	OR361390_CA24v/China.Zhongshan/04/CHN/2023	92.837	6645	476	0	1	6645	1	6645	0	9635
KF667360_INDNIV1044161LV530/IND/2010	CV-A24/523NIV/IND/2023	92.837	6645	476	0	1	6645	737	7381	0	9635
KF667360_INDNIV1044161LV530/IND/2010	CV-A24/440NIV/IND/2023	92.837	6645	476	0	1	6645	738	7382	0	9635
KF667360_INDNIV1044161LV530/IND/2010	CV-A24/505NIV/IND/2023	92.837	6645	476	0	1	6645	736	7380	0	9635
KF667360_INDNIV1044161LV530/IND/2010	CV-A24/509NIV/IND/2023	92.822	6645	477	0	1	6645	746	7390	0	9629
KF667360_INDNIV1044161LV530/IND/2010	CV-A24/501NIV/IND/2023	92.792	6645	479	0	1	6645	737	7381	0	9618
KF667360_INDNIV1044161LV530/IND/2010	OR633288_CA24v/NIH.PAK/PAK/2023	92.777	6645	480	0	1	6645	1	6645	0	9614
KF667360_INDNIV1044161LV530/IND/2010	PP327391_RMRC-DIB-1311/IND/2023	92.671	6645	487	0	1	6645	1	6645	0	9575
KF667360_INDNIV1044161LV530/IND/2010	PP028461_CA24v/NIH.PAK/PAK/2023	92.656	6645	488	0	1	6645	1	6645	0	9570
KF667360_INDNIV1044161LV530/IND/2010	MF189567_UGA/2017-19538/UGA/2017	91.906	6474	516	7	1	6470	1	6470	0	9046
KF667360_INDNIV1044161LV530/IND/2010	EF015040_USA-Fl98_10631/USA/1998	90.689	6648	613	6	1	6645	1	6645	0	8842
KF667360_INDNIV1044161LV530/IND/2010	PQ119796_CVA24/240006486801/FRA/2024	90.087	6648	653	6	1	6645	748	7392	0	8621
KF667360_INDNIV1044161LV530/IND/2010	PP548238_CVA24_2400060732/FRA/2024	90.012	6648	658	6	1	6645	1	6645	0	8604
KF667360_INDNIV1044161LV530/IND/2010	PQ119795_CVA24/240006485001/FRA/2024	90.042	6648	656	6	1	6645	734	7378	0	8604
KF667360_INDNIV1044161LV530/IND/2010	PP548237_CVA24_2400060725/FRA/2024	89.937	6648	663	6	1	6645	1	6645	0	8582
KF667360_INDNIV1044161LV530/IND/2010	PP548239_CVA24_2400060736/FRA/2024	89.922	6648	664	6	1	6645	1	6645	0	8576
KF667360_INDNIV1044161LV530/IND/2010	PP548240_CVA24_2400060741/FRA/2024	89.892	6648	666	6	1	6645	1	6645	0	8571
KF667360_INDNIV1044161LV530/IND/2010	PP548242_CVA24_2400060764/FRA/2024	89.877	6648	667	6	1	6645	1	6645	0	8560
KF667360_INDNIV1044161LV530/IND/2010	EF015039_DOR93-10630/DOM/1993	89.531	6648	690	6	1	6645	1	6645	0	8416
KF667360_INDNIV1044161LV530/IND/2010	MZ171083_94-10/CHN/1994	88.718	6648	744	6	1	6645	1	6645	0	8117
KF667360_INDNIV1044161LV530/IND/2010	MZ171081_94-06/CHN/1994	88.703	6648	745	6	1	6645	1	6645	0	8111
KF667360_INDNIV1044161LV530/IND/2010	MZ171087_94-18/CHN/1994	88.703	6648	745	6	1	6645	1	6645	0	8111
KF667360_INDNIV1044161LV530/IND/2010	MZ171084_94-14/CHN/1994	88.643	6648	749	6	1	6645	1	6645	0	8089
KF667360_INDNIV1044161LV530/IND/2010	MZ171086_94-17/CHN/1994	88.628	6648	750	6	1	6645	1	6645	0	8083
KF667360_INDNIV1044161LV530/IND/2010	MZ171082_94-09/CHN/1994	88.613	6648	751	6	1	6645	1	6645	0	8078
KF667360_INDNIV1044161LV530/IND/2010	MZ171085_94-15/CHN/1994	88.553	6648	755	6	1	6645	1	6645	0	8056
KF667360_INDNIV1044161LV530/IND/2010	EF015037_JAM87-10628/JAM/1987	88.098	6646	789	2	1	6645	1	6645	0	7890
KF667360_INDNIV1044161LV530/IND/2010	EF015038_BRA87-10629/BRA/1987	88.068	6646	791	2	1	6645	1	6645	0	7878
KF667360_INDNIV1044161LV530/IND/2010	D90457_EH24/70/SGP/1970	85.471	6649	958	7	1	6645	1	6645	0	6920
KF667359_INDNIV1036731LV476/IND/2010	KF667359_INDNIV1036731LV476/IND/2010	100	6645	0	0	1	6645	1	6645	0	12272
KF667359_INDNIV1036731LV476/IND/2010	KF667358_INDNIV1034661LV463/IND/2010	98.826	6645	78	0	1	6645	1	6645	0	11839
KF667359_INDNIV1036731LV476/IND/2010	KF667361_INDNIV1040633LV639/IND/2010	98.179	6645	121	0	1	6645	1	6645	0	11601
KF667359_INDNIV1036731LV476/IND/2010	KF667360_INDNIV1044161LV530/IND/2010	97.923	6645	138	0	1	6645	1	6645	0	11507
KF667359_INDNIV1036731LV476/IND/2010	MK989722_20693_94_CV-A24/KEN/2010	96.599	6645	226	0	1	6645	1	6645	0	11020
KF667359_INDNIV1036731LV476/IND/2010	JF742577_China/GD01/CHN/2010	96.584	6645	227	0	1	6645	1	6645	0	11014
KF667359_INDNIV1036731LV476/IND/2010	MK989718_20693_49_CV-A24/KEN/2010	96.524	6645	231	0	1	6645	1	6645	0	10992
KF667359_INDNIV1036731LV476/IND/2010	CV-A24/5109NIV/IND/2009	96.509	6645	232	0	1	6645	746	7390	0	10986
KF667359_INDNIV1036731LV476/IND/2010	CV-A24/2710NIV/IND/2009	96.494	6645	233	0	1	6645	747	7391	0	10981
KF667359_INDNIV1036731LV476/IND/2010	JF742576_China/GD46/CHN/2010	96.464	6645	235	0	1	6645	1	6645	0	10970
KF667359_INDNIV1036731LV476/IND/2010	MK989717_20693_9_CV-A24/KEN/2010	96.584	6615	226	0	1	6615	1	6615	0	10964
KF667359_INDNIV1036731LV476/IND/2010	MK989720_20693_67_CV-A24/KEN/2010	96.489	6636	233	0	1	6636	1	6636	0	10964
KF667359_INDNIV1036731LV476/IND/2010	MK989719_20693_66_CV-A24/KEN/2010	96.388	6645	240	0	1	6645	1	6645	0	10942
KF667359_INDNIV1036731LV476/IND/2010	MK989721_20693_84_CV-A24/KEN/2010	96.373	6645	241	0	1	6645	1	6645	0	10936
KF667359_INDNIV1036731LV476/IND/2010	MZ171090_769/CHN/2007	96.283	6645	247	0	1	6645	1	6645	0	10903
KF667359_INDNIV1036731LV476/IND/2010	AB769160_CA24v/Okinawa/20/JPN/2011	96.268	6645	248	0	1	6645	1	6645	0	10898
KF667359_INDNIV1036731LV476/IND/2010	AB769161_CA24v/Okinawa/23/JPN/2011	96.268	6645	248	0	1	6645	1	6645	0	10898
KF667359_INDNIV1036731LV476/IND/2010	MZ171088_740/CHN/2007	96.268	6645	248	0	1	6645	1	6645	0	10898
KF667359_INDNIV1036731LV476/IND/2010	AB769154_CA24v/Okinawa/7/JPN/2011	96.253	6645	249	0	1	6645	1	6645	0	10892
KF667359_INDNIV1036731LV476/IND/2010	AB769159_CA24v/Okinawa/19/JPN/2011	96.253	6645	249	0	1	6645	1	6645	0	10892
KF667359_INDNIV1036731LV476/IND/2010	AB769156_CA24v/Okinawa/9/JPN/2011	96.223	6645	251	0	1	6645	1	6645	0	10881
KF667359_INDNIV1036731LV476/IND/2010	AB769152_CA24v/Okinawa/5/JPN/2011	96.208	6645	252	0	1	6645	1	6645	0	10876
KF667359_INDNIV1036731LV476/IND/2010	MZ171093_07-78/CHN/2007	96.208	6645	252	0	1	6645	1	6645	0	10876
KF667359_INDNIV1036731LV476/IND/2010	MZ171096_07-84/CHN/2007	96.208	6645	252	0	1	6645	1	6645	0	10876
KF667359_INDNIV1036731LV476/IND/2010	AB769162_CA24v/Okinawa/25/JPN/2011	96.193	6645	253	0	1	6645	1	6645	0	10870
KF667359_INDNIV1036731LV476/IND/2010	MZ171091_07-71/CHN/2007	96.193	6645	253	0	1	6645	1	6645	0	10870
KF667359_INDNIV1036731LV476/IND/2010	MZ171092_775/CHN/2007	96.178	6645	254	0	1	6645	1	6645	0	10864
KF667359_INDNIV1036731LV476/IND/2010	MZ171095_07-83/CHN/2007	96.178	6645	254	0	1	6645	1	6645	0	10864
KF667359_INDNIV1036731LV476/IND/2010	AB769163_CA24v/Ishigaki/28/JPN/2011	96.147	6645	256	0	1	6645	1	6645	0	10853
KF667359_INDNIV1036731LV476/IND/2010	MZ171094_07-79/CHN/2007	96.132	6645	257	0	1	6645	1	6645	0	10848
KF667359_INDNIV1036731LV476/IND/2010	JF742578_China/GD391/CHN/2007	96.117	6645	258	0	1	6645	1	6645	0	10842
KF667359_INDNIV1036731LV476/IND/2010	AB769164_CA24v/Ishigaki/29/JPN/2011	96.102	6645	259	0	1	6645	1	6645	0	10837
KF667359_INDNIV1036731LV476/IND/2010	JF742579_China/GD332/CHN/2007	96.042	6645	263	0	1	6645	1	6645	0	10815
KF667359_INDNIV1036731LV476/IND/2010	AB769165_CA24v/Ishigaki/35/JPN/2011	96.027	6645	264	0	1	6645	1	6645	0	10809
KF667359_INDNIV1036731LV476/IND/2010	DQ443001_DSO-52/SGP/2005	95.967	6645	268	0	1	6645	1	6645	0	10787
KF667359_INDNIV1036731LV476/IND/2010	DQ443002_DSO-26/SGP/2005	95.862	6645	275	0	1	6645	1	6645	0	10748
KF667359_INDNIV1036731LV476/IND/2010	KR478685_Reunion0150638154/FRA/2015	95.771	6645	281	0	1	6645	1	6645	0	10715
KF667359_INDNIV1036731LV476/IND/2010	KR399988_Reunion0150638129/FRA/2015	95.741	6645	283	0	1	6645	1	6645	0	10704
KF667359_INDNIV1036731LV476/IND/2010	KF725085_110390/MYS/2002	95.681	6645	287	0	1	6645	1	6645	0	10682
KF667359_INDNIV1036731LV476/IND/2010	JN228097_HG/KOR/2004	95.561	6645	295	0	1	6645	1	6645	0	10637
KF667359_INDNIV1036731LV476/IND/2010	MZ171089_744/CHN/2007	95.095	6646	324	2	1	6645	1	6645	0	10466
KF667359_INDNIV1036731LV476/IND/2010	MF419263_GUF-2017-B0519081/GUF/2017	94.101	6645	392	0	1	6645	1	6645	0	10100
KF667359_INDNIV1036731LV476/IND/2010	MG880751_InDRE2780/MEX/2017	93.86	6645	408	0	1	6645	1	6645	0	10011
KF667359_INDNIV1036731LV476/IND/2010	MG880752_InDRE2782/MEX/2017/MEX/2017	93.86	6645	408	0	1	6645	1	6645	0	10011
KF667359_INDNIV1036731LV476/IND/2010	MG880745_InDRE2764/MEX/2017	93.785	6645	413	0	1	6645	1	6645	0	9984
KF667359_INDNIV1036731LV476/IND/2010	MG880750_InDRE2778/MEX/2017	93.785	6645	413	0	1	6645	1	6645	0	9984
KF667359_INDNIV1036731LV476/IND/2010	MG880748_InDRE2771/MEX/2017	93.77	6645	414	0	1	6645	1	6645	0	9978
KF667359_INDNIV1036731LV476/IND/2010	MG880749_InDRE2773/MEX/2017	93.725	6645	417	0	1	6645	1	6645	0	9961
KF667359_INDNIV1036731LV476/IND/2010	MG880747_InDRE2768/MEX/2017	93.679	6645	420	0	1	6645	1	6645	0	9945
KF667359_INDNIV1036731LV476/IND/2010	OR361387_CA24v/China.Zhongshan/01/CHN/2023	93.168	6645	454	0	1	6645	1	6645	0	9756
KF667359_INDNIV1036731LV476/IND/2010	OR361389_CA24v/China.Zhongshan/03/CHN/2023	93.168	6645	454	0	1	6645	1	6645	0	9756
KF667359_INDNIV1036731LV476/IND/2010	OR361388_CA24v/China.Zhongshan/02/CHN/2023	93.138	6645	456	0	1	6645	1	6645	0	9745
KF667359_INDNIV1036731LV476/IND/2010	OR361390_CA24v/China.Zhongshan/04/CHN/2023	93.138	6645	456	0	1	6645	1	6645	0	9745
KF667359_INDNIV1036731LV476/IND/2010	OR803779_AHC/GD/71/CHN/2023	93.138	6645	456	0	1	6645	1	6645	0	9745
KF667359_INDNIV1036731LV476/IND/2010	OR803780_AHC/GD/76/CHN/2023	93.123	6645	457	0	1	6645	1	6645	0	9740
KF667359_INDNIV1036731LV476/IND/2010	OR633288_CA24v/NIH.PAK/PAK/2023	93.108	6645	458	0	1	6645	1	6645	0	9736
KF667359_INDNIV1036731LV476/IND/2010	CV-A24/677NIV/IND/2023	93.078	6645	460	0	1	6645	733	7377	0	9723
KF667359_INDNIV1036731LV476/IND/2010	CV-A24/523NIV/IND/2023	93.047	6645	462	0	1	6645	737	7381	0	9712
KF667359_INDNIV1036731LV476/IND/2010	CV-A24/440NIV/IND/2023	93.047	6645	462	0	1	6645	738	7382	0	9712
KF667359_INDNIV1036731LV476/IND/2010	CV-A24/505NIV/IND/2023	93.047	6645	462	0	1	6645	736	7380	0	9712
KF667359_INDNIV1036731LV476/IND/2010	CV-A24/509NIV/IND/2023	93.032	6645	463	0	1	6645	746	7390	0	9707
KF667359_INDNIV1036731LV476/IND/2010	CV-A24/501NIV/IND/2023	93.002	6645	465	0	1	6645	737	7381	0	9696
KF667359_INDNIV1036731LV476/IND/2010	PP028461_CA24v/NIH.PAK/PAK/2023	92.927	6645	470	0	1	6645	1	6645	0	9670
KF667359_INDNIV1036731LV476/IND/2010	PP327391_RMRC-DIB-1311/IND/2023	92.882	6645	473	0	1	6645	1	6645	0	9653
KF667359_INDNIV1036731LV476/IND/2010	MF189567_UGA/2017-19538/UGA/2017	92.184	6474	498	7	1	6470	1	6470	0	9145
KF667359_INDNIV1036731LV476/IND/2010	EF015040_USA-Fl98_10631/USA/1998	91.054	6651	583	10	1	6645	1	6645	0	8975
KF667359_INDNIV1036731LV476/IND/2010	PQ119796_CVA24/240006486801/FRA/2024	90.208	6648	645	6	1	6645	748	7392	0	8665
KF667359_INDNIV1036731LV476/IND/2010	PP548238_CVA24_2400060732/FRA/2024	90.132	6648	650	6	1	6645	1	6645	0	8648
KF667359_INDNIV1036731LV476/IND/2010	PQ119795_CVA24/240006485001/FRA/2024	90.162	6648	648	6	1	6645	734	7378	0	8648
KF667359_INDNIV1036731LV476/IND/2010	PP548237_CVA24_2400060725/FRA/2024	90.087	6648	653	6	1	6645	1	6645	0	8637
KF667359_INDNIV1036731LV476/IND/2010	PP548239_CVA24_2400060736/FRA/2024	90.072	6648	654	6	1	6645	1	6645	0	8632
KF667359_INDNIV1036731LV476/IND/2010	PP548240_CVA24_2400060741/FRA/2024	89.997	6648	659	6	1	6645	1	6645	0	8610
KF667359_INDNIV1036731LV476/IND/2010	PP548242_CVA24_2400060764/FRA/2024	89.982	6648	660	6	1	6645	1	6645	0	8599
KF667359_INDNIV1036731LV476/IND/2010	EF015039_DOR93-10630/DOM/1993	89.805	6650	668	9	1	6645	1	6645	0	8516
KF667359_INDNIV1036731LV476/IND/2010	MZ171083_94-10/CHN/1994	89.113	6650	714	10	1	6645	1	6645	0	8261
KF667359_INDNIV1036731LV476/IND/2010	MZ171087_94-18/CHN/1994	89.098	6650	715	10	1	6645	1	6645	0	8255
KF667359_INDNIV1036731LV476/IND/2010	MZ171081_94-06/CHN/1994	89.068	6650	717	10	1	6645	1	6645	0	8244
KF667359_INDNIV1036731LV476/IND/2010	MZ171082_94-09/CHN/1994	89.008	6650	721	10	1	6645	1	6645	0	8222
KF667359_INDNIV1036731LV476/IND/2010	MZ171084_94-14/CHN/1994	89.008	6650	721	10	1	6645	1	6645	0	8222
KF667359_INDNIV1036731LV476/IND/2010	MZ171086_94-17/CHN/1994	88.992	6650	722	10	1	6645	1	6645	0	8216
KF667359_INDNIV1036731LV476/IND/2010	MZ171085_94-15/CHN/1994	88.917	6650	727	10	1	6645	1	6645	0	8189
KF667359_INDNIV1036731LV476/IND/2010	EF015037_JAM87-10628/JAM/1987	88.433	6648	763	6	1	6645	1	6645	0	8011
KF667359_INDNIV1036731LV476/IND/2010	EF015038_BRA87-10629/BRA/1987	88.403	6648	765	6	1	6645	1	6645	0	8000
KF667359_INDNIV1036731LV476/IND/2010	D90457_EH24/70/SGP/1970	85.652	6649	946	8	1	6645	1	6645	0	6986
KF667358_INDNIV1034661LV463/IND/2010	KF667358_INDNIV1034661LV463/IND/2010	100	6645	0	0	1	6645	1	6645	0	12272
KF667358_INDNIV1034661LV463/IND/2010	KF667359_INDNIV1036731LV476/IND/2010	98.826	6645	78	0	1	6645	1	6645	0	11839
KF667358_INDNIV1034661LV463/IND/2010	KF667361_INDNIV1040633LV639/IND/2010	98.209	6645	119	0	1	6645	1	6645	0	11612
KF667358_INDNIV1034661LV463/IND/2010	KF667360_INDNIV1044161LV530/IND/2010	97.968	6645	135	0	1	6645	1	6645	0	11524
KF667358_INDNIV1034661LV463/IND/2010	MK989722_20693_94_CV-A24/KEN/2010	96.569	6645	228	0	1	6645	1	6645	0	11008
KF667358_INDNIV1034661LV463/IND/2010	JF742577_China/GD01/CHN/2010	96.569	6645	228	0	1	6645	1	6645	0	11008
KF667358_INDNIV1034661LV463/IND/2010	MK989718_20693_49_CV-A24/KEN/2010	96.494	6645	233	0	1	6645	1	6645	0	10981
KF667358_INDNIV1034661LV463/IND/2010	MK989720_20693_67_CV-A24/KEN/2010	96.519	6636	231	0	1	6636	1	6636	0	10975
KF667358_INDNIV1034661LV463/IND/2010	JF742576_China/GD46/CHN/2010	96.448	6645	236	0	1	6645	1	6645	0	10964
KF667358_INDNIV1034661LV463/IND/2010	CV-A24/5109NIV/IND/2009	96.433	6645	237	0	1	6645	746	7390	0	10959
KF667358_INDNIV1034661LV463/IND/2010	MK989717_20693_9_CV-A24/KEN/2010	96.553	6615	228	0	1	6615	1	6615	0	10953
KF667358_INDNIV1034661LV463/IND/2010	MK989719_20693_66_CV-A24/KEN/2010	96.418	6645	238	0	1	6645	1	6645	0	10953
KF667358_INDNIV1034661LV463/IND/2010	CV-A24/2710NIV/IND/2009	96.418	6645	238	0	1	6645	747	7391	0	10953
KF667358_INDNIV1034661LV463/IND/2010	MK989721_20693_84_CV-A24/KEN/2010	96.373	6645	241	0	1	6645	1	6645	0	10936
KF667358_INDNIV1034661LV463/IND/2010	AB769160_CA24v/Okinawa/20/JPN/2011	96.328	6645	244	0	1	6645	1	6645	0	10920
KF667358_INDNIV1034661LV463/IND/2010	AB769161_CA24v/Okinawa/23/JPN/2011	96.328	6645	244	0	1	6645	1	6645	0	10920
KF667358_INDNIV1034661LV463/IND/2010	AB769154_CA24v/Okinawa/7/JPN/2011	96.313	6645	245	0	1	6645	1	6645	0	10914
KF667358_INDNIV1034661LV463/IND/2010	AB769159_CA24v/Okinawa/19/JPN/2011	96.313	6645	245	0	1	6645	1	6645	0	10914
KF667358_INDNIV1034661LV463/IND/2010	AB769156_CA24v/Okinawa/9/JPN/2011	96.283	6645	247	0	1	6645	1	6645	0	10903
KF667358_INDNIV1034661LV463/IND/2010	AB769152_CA24v/Okinawa/5/JPN/2011	96.268	6645	248	0	1	6645	1	6645	0	10898
KF667358_INDNIV1034661LV463/IND/2010	AB769162_CA24v/Okinawa/25/JPN/2011	96.253	6645	249	0	1	6645	1	6645	0	10892
KF667358_INDNIV1034661LV463/IND/2010	AB769163_CA24v/Ishigaki/28/JPN/2011	96.208	6645	252	0	1	6645	1	6645	0	10876
KF667358_INDNIV1034661LV463/IND/2010	MZ171090_769/CHN/2007	96.208	6645	252	0	1	6645	1	6645	0	10876
KF667358_INDNIV1034661LV463/IND/2010	MZ171088_740/CHN/2007	96.193	6645	253	0	1	6645	1	6645	0	10870
KF667358_INDNIV1034661LV463/IND/2010	AB769164_CA24v/Ishigaki/29/JPN/2011	96.163	6645	255	0	1	6645	1	6645	0	10859
KF667358_INDNIV1034661LV463/IND/2010	MZ171091_07-71/CHN/2007	96.147	6645	256	0	1	6645	1	6645	0	10853
KF667358_INDNIV1034661LV463/IND/2010	MZ171092_775/CHN/2007	96.132	6645	257	0	1	6645	1	6645	0	10848
KF667358_INDNIV1034661LV463/IND/2010	MZ171093_07-78/CHN/2007	96.132	6645	257	0	1	6645	1	6645	0	10848
KF667358_INDNIV1034661LV463/IND/2010	MZ171096_07-84/CHN/2007	96.132	6645	257	0	1	6645	1	6645	0	10848
KF667358_INDNIV1034661LV463/IND/2010	MZ171095_07-83/CHN/2007	96.102	6645	259	0	1	6645	1	6645	0	10837
KF667358_INDNIV1034661LV463/IND/2010	AB769165_CA24v/Ishigaki/35/JPN/2011	96.087	6645	260	0	1	6645	1	6645	0	10831
KF667358_INDNIV1034661LV463/IND/2010	MZ171094_07-79/CHN/2007	96.057	6645	262	0	1	6645	1	6645	0	10820
KF667358_INDNIV1034661LV463/IND/2010	JF742578_China/GD391/CHN/2007	96.042	6645	263	0	1	6645	1	6645	0	10815
KF667358_INDNIV1034661LV463/IND/2010	DQ443001_DSO-52/SGP/2005	95.967	6645	268	0	1	6645	1	6645	0	10787
KF667358_INDNIV1034661LV463/IND/2010	JF742579_China/GD332/CHN/2007	95.937	6645	270	0	1	6645	1	6645	0	10776
KF667358_INDNIV1034661LV463/IND/2010	DQ443002_DSO-26/SGP/2005	95.862	6645	275	0	1	6645	1	6645	0	10748
KF667358_INDNIV1034661LV463/IND/2010	KR478685_Reunion0150638154/FRA/2015	95.726	6645	284	0	1	6645	1	6645	0	10698
KF667358_INDNIV1034661LV463/IND/2010	KF725085_110390/MYS/2002	95.711	6645	285	0	1	6645	1	6645	0	10693
KF667358_INDNIV1034661LV463/IND/2010	KR399988_Reunion0150638129/FRA/2015	95.636	6645	290	0	1	6645	1	6645	0	10665
KF667358_INDNIV1034661LV463/IND/2010	JN228097_HG/KOR/2004	95.591	6645	293	0	1	6645	1	6645	0	10648
KF667358_INDNIV1034661LV463/IND/2010	MZ171089_744/CHN/2007	94.974	6646	332	2	1	6645	1	6645	0	10421
KF667358_INDNIV1034661LV463/IND/2010	MF419263_GUF-2017-B0519081/GUF/2017	94.086	6645	393	0	1	6645	1	6645	0	10094
KF667358_INDNIV1034661LV463/IND/2010	MG880751_InDRE2780/MEX/2017	93.785	6645	413	0	1	6645	1	6645	0	9984
KF667358_INDNIV1034661LV463/IND/2010	MG880752_InDRE2782/MEX/2017/MEX/2017	93.785	6645	413	0	1	6645	1	6645	0	9984
KF667358_INDNIV1034661LV463/IND/2010	MG880745_InDRE2764/MEX/2017	93.755	6645	415	0	1	6645	1	6645	0	9973
KF667358_INDNIV1034661LV463/IND/2010	MG880750_InDRE2778/MEX/2017	93.755	6645	415	0	1	6645	1	6645	0	9973
KF667358_INDNIV1034661LV463/IND/2010	MG880748_InDRE2771/MEX/2017	93.725	6645	417	0	1	6645	1	6645	0	9961
KF667358_INDNIV1034661LV463/IND/2010	MG880749_InDRE2773/MEX/2017	93.679	6645	420	0	1	6645	1	6645	0	9945
KF667358_INDNIV1034661LV463/IND/2010	MG880747_InDRE2768/MEX/2017	93.634	6645	423	0	1	6645	1	6645	0	9928
KF667358_INDNIV1034661LV463/IND/2010	OR361387_CA24v/China.Zhongshan/01/CHN/2023	93.198	6645	452	0	1	6645	1	6645	0	9768
KF667358_INDNIV1034661LV463/IND/2010	OR361389_CA24v/China.Zhongshan/03/CHN/2023	93.198	6645	452	0	1	6645	1	6645	0	9768
KF667358_INDNIV1034661LV463/IND/2010	OR361388_CA24v/China.Zhongshan/02/CHN/2023	93.168	6645	454	0	1	6645	1	6645	0	9756
KF667358_INDNIV1034661LV463/IND/2010	OR361390_CA24v/China.Zhongshan/04/CHN/2023	93.168	6645	454	0	1	6645	1	6645	0	9756
KF667358_INDNIV1034661LV463/IND/2010	OR803779_AHC/GD/71/CHN/2023	93.168	6645	454	0	1	6645	1	6645	0	9756
KF667358_INDNIV1034661LV463/IND/2010	OR803780_AHC/GD/76/CHN/2023	93.153	6645	455	0	1	6645	1	6645	0	9751
KF667358_INDNIV1034661LV463/IND/2010	CV-A24/677NIV/IND/2023	93.078	6645	460	0	1	6645	733	7377	0	9723
KF667358_INDNIV1034661LV463/IND/2010	CV-A24/523NIV/IND/2023	93.047	6645	462	0	1	6645	737	7381	0	9712
KF667358_INDNIV1034661LV463/IND/2010	CV-A24/440NIV/IND/2023	93.047	6645	462	0	1	6645	738	7382	0	9712
KF667358_INDNIV1034661LV463/IND/2010	CV-A24/505NIV/IND/2023	93.047	6645	462	0	1	6645	736	7380	0	9712
KF667358_INDNIV1034661LV463/IND/2010	CV-A24/509NIV/IND/2023	93.032	6645	463	0	1	6645	746	7390	0	9707
KF667358_INDNIV1034661LV463/IND/2010	OR633288_CA24v/NIH.PAK/PAK/2023	93.017	6645	464	0	1	6645	1	6645	0	9703
KF667358_INDNIV1034661LV463/IND/2010	CV-A24/501NIV/IND/2023	93.002	6645	465	0	1	6645	737	7381	0	9696
KF667358_INDNIV1034661LV463/IND/2010	PP028461_CA24v/NIH.PAK/PAK/2023	92.897	6645	472	0	1	6645	1	6645	0	9659
KF667358_INDNIV1034661LV463/IND/2010	PP327391_RMRC-DIB-1311/IND/2023	92.882	6645	473	0	1	6645	1	6645	0	9653
KF667358_INDNIV1034661LV463/IND/2010	MF189567_UGA/2017-19538/UGA/2017	92.045	6474	507	7	1	6470	1	6470	0	9095
KF667358_INDNIV1034661LV463/IND/2010	EF015040_USA-Fl98_10631/USA/1998	90.93	6648	597	6	1	6645	1	6645	0	8931
KF667358_INDNIV1034661LV463/IND/2010	PQ119796_CVA24/240006486801/FRA/2024	90.239	6649	641	7	1	6645	748	7392	0	8676
KF667358_INDNIV1034661LV463/IND/2010	PP548238_CVA24_2400060732/FRA/2024	90.134	6649	648	7	1	6645	1	6645	0	8648
KF667358_INDNIV1034661LV463/IND/2010	PQ119795_CVA24/240006485001/FRA/2024	90.164	6649	646	7	1	6645	734	7378	0	8648
KF667358_INDNIV1034661LV463/IND/2010	PP548239_CVA24_2400060736/FRA/2024	90.104	6649	650	7	1	6645	1	6645	0	8643
KF667358_INDNIV1034661LV463/IND/2010	PP548237_CVA24_2400060725/FRA/2024	90.089	6649	651	7	1	6645	1	6645	0	8637
KF667358_INDNIV1034661LV463/IND/2010	PP548240_CVA24_2400060741/FRA/2024	90.014	6649	656	7	1	6645	1	6645	0	8615
KF667358_INDNIV1034661LV463/IND/2010	PP548242_CVA24_2400060764/FRA/2024	89.998	6649	657	7	1	6645	1	6645	0	8604
KF667358_INDNIV1034661LV463/IND/2010	EF015039_DOR93-10630/DOM/1993	89.741	6648	676	6	1	6645	1	6645	0	8493
KF667358_INDNIV1034661LV463/IND/2010	MZ171083_94-10/CHN/1994	89.068	6650	717	10	1	6645	1	6645	0	8244
KF667358_INDNIV1034661LV463/IND/2010	MZ171081_94-06/CHN/1994	89.053	6650	718	10	1	6645	1	6645	0	8239
KF667358_INDNIV1034661LV463/IND/2010	MZ171087_94-18/CHN/1994	89.053	6650	718	10	1	6645	1	6645	0	8239
KF667358_INDNIV1034661LV463/IND/2010	MZ171084_94-14/CHN/1994	88.992	6650	722	10	1	6645	1	6645	0	8216
KF667358_INDNIV1034661LV463/IND/2010	MZ171082_94-09/CHN/1994	88.962	6650	724	10	1	6645	1	6645	0	8205
KF667358_INDNIV1034661LV463/IND/2010	MZ171086_94-17/CHN/1994	88.947	6650	725	10	1	6645	1	6645	0	8200
KF667358_INDNIV1034661LV463/IND/2010	MZ171085_94-15/CHN/1994	88.932	6650	726	10	1	6645	1	6645	0	8194
KF667358_INDNIV1034661LV463/IND/2010	EF015037_JAM87-10628/JAM/1987	88.433	6648	763	6	1	6645	1	6645	0	8011
KF667358_INDNIV1034661LV463/IND/2010	EF015038_BRA87-10629/BRA/1987	88.403	6648	765	6	1	6645	1	6645	0	8000
KF667358_INDNIV1034661LV463/IND/2010	D90457_EH24/70/SGP/1970	85.661	6646	951	2	1	6645	1	6645	0	6992
MG880752_InDRE2782/MEX/2017/MEX/2017	MG880751_InDRE2780/MEX/2017	100	6645	0	0	1	6645	1	6645	0	12272
MG880752_InDRE2782/MEX/2017/MEX/2017	MG880752_InDRE2782/MEX/2017/MEX/2017	100	6645	0	0	1	6645	1	6645	0	12272
MG880752_InDRE2782/MEX/2017/MEX/2017	MG880749_InDRE2773/MEX/2017	99.684	6645	21	0	1	6645	1	6645	0	12155
MG880752_InDRE2782/MEX/2017/MEX/2017	MG880747_InDRE2768/MEX/2017	99.654	6645	23	0	1	6645	1	6645	0	12144
MG880752_InDRE2782/MEX/2017/MEX/2017	MG880748_InDRE2771/MEX/2017	99.549	6645	30	0	1	6645	1	6645	0	12105
MG880752_InDRE2782/MEX/2017/MEX/2017	MG880745_InDRE2764/MEX/2017	99.533	6645	31	0	1	6645	1	6645	0	12100
MG880752_InDRE2782/MEX/2017/MEX/2017	MG880750_InDRE2778/MEX/2017	99.533	6645	31	0	1	6645	1	6645	0	12100
MG880752_InDRE2782/MEX/2017/MEX/2017	MF419263_GUF-2017-B0519081/GUF/2017	99.097	6645	60	0	1	6645	1	6645	0	11939
MG880752_InDRE2782/MEX/2017/MEX/2017	MK989722_20693_94_CV-A24/KEN/2010	95.967	6645	268	0	1	6645	1	6645	0	10787
MG880752_InDRE2782/MEX/2017/MEX/2017	MK989718_20693_49_CV-A24/KEN/2010	95.952	6645	269	0	1	6645	1	6645	0	10781
MG880752_InDRE2782/MEX/2017/MEX/2017	MK989717_20693_9_CV-A24/KEN/2010	96.009	6615	264	0	1	6615	1	6615	0	10754
MG880752_InDRE2782/MEX/2017/MEX/2017	MK989721_20693_84_CV-A24/KEN/2010	95.831	6645	277	0	1	6645	1	6645	0	10737
MG880752_InDRE2782/MEX/2017/MEX/2017	MK989719_20693_66_CV-A24/KEN/2010	95.816	6645	278	0	1	6645	1	6645	0	10732
MG880752_InDRE2782/MEX/2017/MEX/2017	MK989720_20693_67_CV-A24/KEN/2010	95.826	6636	277	0	1	6636	1	6636	0	10720
MG880752_InDRE2782/MEX/2017/MEX/2017	CV-A24/5109NIV/IND/2009	93.995	6645	399	0	1	6645	746	7390	0	10061
MG880752_InDRE2782/MEX/2017/MEX/2017	CV-A24/2710NIV/IND/2009	93.98	6645	400	0	1	6645	747	7391	0	10056
MG880752_InDRE2782/MEX/2017/MEX/2017	KF667359_INDNIV1036731LV476/IND/2010	93.86	6645	408	0	1	6645	1	6645	0	10011
MG880752_InDRE2782/MEX/2017/MEX/2017	MZ171091_07-71/CHN/2007	93.8	6645	412	0	1	6645	1	6645	0	9989
MG880752_InDRE2782/MEX/2017/MEX/2017	KF667358_INDNIV1034661LV463/IND/2010	93.785	6645	413	0	1	6645	1	6645	0	9984
MG880752_InDRE2782/MEX/2017/MEX/2017	MZ171090_769/CHN/2007	93.755	6645	415	0	1	6645	1	6645	0	9973
MG880752_InDRE2782/MEX/2017/MEX/2017	MZ171088_740/CHN/2007	93.74	6645	416	0	1	6645	1	6645	0	9967
MG880752_InDRE2782/MEX/2017/MEX/2017	MZ171093_07-78/CHN/2007	93.695	6645	419	0	1	6645	1	6645	0	9950
MG880752_InDRE2782/MEX/2017/MEX/2017	MZ171095_07-83/CHN/2007	93.695	6645	419	0	1	6645	1	6645	0	9950
MG880752_InDRE2782/MEX/2017/MEX/2017	MZ171096_07-84/CHN/2007	93.695	6645	419	0	1	6645	1	6645	0	9950
MG880752_InDRE2782/MEX/2017/MEX/2017	KF667361_INDNIV1040633LV639/IND/2010	93.695	6645	419	0	1	6645	1	6645	0	9950
MG880752_InDRE2782/MEX/2017/MEX/2017	MZ171092_775/CHN/2007	93.664	6645	421	0	1	6645	1	6645	0	9939
MG880752_InDRE2782/MEX/2017/MEX/2017	MZ171094_07-79/CHN/2007	93.664	6645	421	0	1	6645	1	6645	0	9939
MG880752_InDRE2782/MEX/2017/MEX/2017	JF742578_China/GD391/CHN/2007	93.664	6645	421	0	1	6645	1	6645	0	9939
MG880752_InDRE2782/MEX/2017/MEX/2017	JF742577_China/GD01/CHN/2010	93.559	6645	428	0	1	6645	1	6645	0	9901
MG880752_InDRE2782/MEX/2017/MEX/2017	DQ443002_DSO-26/SGP/2005	93.544	6645	429	0	1	6645	1	6645	0	9895
MG880752_InDRE2782/MEX/2017/MEX/2017	JF742579_China/GD332/CHN/2007	93.544	6645	429	0	1	6645	1	6645	0	9895
MG880752_InDRE2782/MEX/2017/MEX/2017	DQ443001_DSO-52/SGP/2005	93.499	6645	432	0	1	6645	1	6645	0	9878
MG880752_InDRE2782/MEX/2017/MEX/2017	KF667360_INDNIV1044161LV530/IND/2010	93.469	6645	434	0	1	6645	1	6645	0	9867
MG880752_InDRE2782/MEX/2017/MEX/2017	JF742576_China/GD46/CHN/2010	93.439	6645	436	0	1	6645	1	6645	0	9856
MG880752_InDRE2782/MEX/2017/MEX/2017	AB769162_CA24v/Okinawa/25/JPN/2011	93.409	6645	438	0	1	6645	1	6645	0	9845
MG880752_InDRE2782/MEX/2017/MEX/2017	AB769160_CA24v/Okinawa/20/JPN/2011	93.394	6645	439	0	1	6645	1	6645	0	9840
MG880752_InDRE2782/MEX/2017/MEX/2017	AB769161_CA24v/Okinawa/23/JPN/2011	93.394	6645	439	0	1	6645	1	6645	0	9840
MG880752_InDRE2782/MEX/2017/MEX/2017	AB769154_CA24v/Okinawa/7/JPN/2011	93.378	6645	440	0	1	6645	1	6645	0	9834
MG880752_InDRE2782/MEX/2017/MEX/2017	AB769159_CA24v/Okinawa/19/JPN/2011	93.378	6645	440	0	1	6645	1	6645	0	9834
MG880752_InDRE2782/MEX/2017/MEX/2017	AB769156_CA24v/Okinawa/9/JPN/2011	93.348	6645	442	0	1	6645	1	6645	0	9823
MG880752_InDRE2782/MEX/2017/MEX/2017	AB769152_CA24v/Okinawa/5/JPN/2011	93.333	6645	443	0	1	6645	1	6645	0	9817
MG880752_InDRE2782/MEX/2017/MEX/2017	AB769163_CA24v/Ishigaki/28/JPN/2011	93.333	6645	443	0	1	6645	1	6645	0	9817
MG880752_InDRE2782/MEX/2017/MEX/2017	AB769164_CA24v/Ishigaki/29/JPN/2011	93.318	6645	444	0	1	6645	1	6645	0	9812
MG880752_InDRE2782/MEX/2017/MEX/2017	AB769165_CA24v/Ishigaki/35/JPN/2011	93.243	6645	449	0	1	6645	1	6645	0	9784
MG880752_InDRE2782/MEX/2017/MEX/2017	KF725085_110390/MYS/2002	93.213	6645	451	0	1	6645	1	6645	0	9773
MG880752_InDRE2782/MEX/2017/MEX/2017	KR478685_Reunion0150638154/FRA/2015	93.153	6645	455	0	1	6645	1	6645	0	9751
MG880752_InDRE2782/MEX/2017/MEX/2017	KR399988_Reunion0150638129/FRA/2015	93.123	6645	457	0	1	6645	1	6645	0	9740
MG880752_InDRE2782/MEX/2017/MEX/2017	JN228097_HG/KOR/2004	93.108	6645	458	0	1	6645	1	6645	0	9734
MG880752_InDRE2782/MEX/2017/MEX/2017	PQ119796_CVA24/240006486801/FRA/2024	92.961	6649	460	7	1	6645	748	7392	0	9679
MG880752_InDRE2782/MEX/2017/MEX/2017	PP548237_CVA24_2400060725/FRA/2024	92.856	6649	467	7	1	6645	1	6645	0	9657
MG880752_InDRE2782/MEX/2017/MEX/2017	PQ119795_CVA24/240006485001/FRA/2024	92.886	6649	465	7	1	6645	734	7378	0	9651
MG880752_InDRE2782/MEX/2017/MEX/2017	PP548239_CVA24_2400060736/FRA/2024	92.811	6649	470	7	1	6645	1	6645	0	9640
MG880752_InDRE2782/MEX/2017/MEX/2017	MF189567_UGA/2017-19538/UGA/2017	93.561	6476	405	10	1	6470	1	6470	0	9638
MG880752_InDRE2782/MEX/2017/MEX/2017	PP548238_CVA24_2400060732/FRA/2024	92.811	6649	470	7	1	6645	1	6645	0	9635
MG880752_InDRE2782/MEX/2017/MEX/2017	PP548242_CVA24_2400060764/FRA/2024	92.796	6649	471	7	1	6645	1	6645	0	9635
MG880752_InDRE2782/MEX/2017/MEX/2017	PP548240_CVA24_2400060741/FRA/2024	92.751	6649	474	7	1	6645	1	6645	0	9624
MG880752_InDRE2782/MEX/2017/MEX/2017	MZ171089_744/CHN/2007	92.792	6645	479	0	1	6645	1	6645	0	9618
MG880752_InDRE2782/MEX/2017/MEX/2017	OR361389_CA24v/China.Zhongshan/03/CHN/2023	91.242	6645	582	0	1	6645	1	6645	0	9047
MG880752_InDRE2782/MEX/2017/MEX/2017	OR361387_CA24v/China.Zhongshan/01/CHN/2023	91.211	6645	584	0	1	6645	1	6645	0	9036
MG880752_InDRE2782/MEX/2017/MEX/2017	OR361388_CA24v/China.Zhongshan/02/CHN/2023	91.211	6645	584	0	1	6645	1	6645	0	9036
MG880752_InDRE2782/MEX/2017/MEX/2017	OR803779_AHC/GD/71/CHN/2023	91.211	6645	584	0	1	6645	1	6645	0	9036
MG880752_InDRE2782/MEX/2017/MEX/2017	CV-A24/523NIV/IND/2023	91.211	6645	584	0	1	6645	737	7381	0	9036
MG880752_InDRE2782/MEX/2017/MEX/2017	CV-A24/440NIV/IND/2023	91.211	6645	584	0	1	6645	738	7382	0	9036
MG880752_InDRE2782/MEX/2017/MEX/2017	CV-A24/505NIV/IND/2023	91.211	6645	584	0	1	6645	736	7380	0	9036
MG880752_InDRE2782/MEX/2017/MEX/2017	CV-A24/677NIV/IND/2023	91.211	6645	584	0	1	6645	733	7377	0	9036
MG880752_InDRE2782/MEX/2017/MEX/2017	CV-A24/509NIV/IND/2023	91.196	6645	585	0	1	6645	746	7390	0	9031
MG880752_InDRE2782/MEX/2017/MEX/2017	OR361390_CA24v/China.Zhongshan/04/CHN/2023	91.181	6645	586	0	1	6645	1	6645	0	9025
MG880752_InDRE2782/MEX/2017/MEX/2017	OR803780_AHC/GD/76/CHN/2023	91.181	6645	586	0	1	6645	1	6645	0	9025
MG880752_InDRE2782/MEX/2017/MEX/2017	CV-A24/501NIV/IND/2023	91.166	6645	587	0	1	6645	737	7381	0	9020
MG880752_InDRE2782/MEX/2017/MEX/2017	OR633288_CA24v/NIH.PAK/PAK/2023	91.091	6645	592	0	1	6645	1	6645	0	8994
MG880752_InDRE2782/MEX/2017/MEX/2017	PP028461_CA24v/NIH.PAK/PAK/2023	91.091	6645	592	0	1	6645	1	6645	0	8994
MG880752_InDRE2782/MEX/2017/MEX/2017	PP327391_RMRC-DIB-1311/IND/2023	91.001	6645	598	0	1	6645	1	6645	0	8961
MG880752_InDRE2782/MEX/2017/MEX/2017	EF015040_USA-Fl98_10631/USA/1998	89.663	6646	685	2	1	6645	1	6645	0	8466
MG880752_InDRE2782/MEX/2017/MEX/2017	EF015039_DOR93-10630/DOM/1993	88.867	6647	736	4	1	6645	1	6645	0	8172
MG880752_InDRE2782/MEX/2017/MEX/2017	MZ171087_94-18/CHN/1994	88.119	6649	782	8	1	6645	1	6645	0	7895
MG880752_InDRE2782/MEX/2017/MEX/2017	MZ171082_94-09/CHN/1994	88.103	6649	783	8	1	6645	1	6645	0	7890
MG880752_InDRE2782/MEX/2017/MEX/2017	MZ171083_94-10/CHN/1994	88.103	6649	783	8	1	6645	1	6645	0	7890
MG880752_InDRE2782/MEX/2017/MEX/2017	MZ171081_94-06/CHN/1994	88.088	6649	784	8	1	6645	1	6645	0	7884
MG880752_InDRE2782/MEX/2017/MEX/2017	MZ171084_94-14/CHN/1994	88.043	6649	787	8	1	6645	1	6645	0	7867
MG880752_InDRE2782/MEX/2017/MEX/2017	MZ171086_94-17/CHN/1994	87.968	6649	792	8	1	6645	1	6645	0	7840
MG880752_InDRE2782/MEX/2017/MEX/2017	MZ171085_94-15/CHN/1994	87.893	6649	797	8	1	6645	1	6645	0	7812
MG880752_InDRE2782/MEX/2017/MEX/2017	EF015037_JAM87-10628/JAM/1987	87.874	6647	802	4	1	6645	1	6645	0	7806
MG880752_InDRE2782/MEX/2017/MEX/2017	EF015038_BRA87-10629/BRA/1987	87.831	6648	803	6	1	6645	1	6645	0	7790
MG880752_InDRE2782/MEX/2017/MEX/2017	D90457_EH24/70/SGP/1970	85.676	6646	950	2	1	6645	1	6645	0	6998
MG880751_InDRE2780/MEX/2017	MG880751_InDRE2780/MEX/2017	100	6645	0	0	1	6645	1	6645	0	12272
MG880751_InDRE2780/MEX/2017	MG880752_InDRE2782/MEX/2017/MEX/2017	100	6645	0	0	1	6645	1	6645	0	12272
MG880751_InDRE2780/MEX/2017	MG880749_InDRE2773/MEX/2017	99.684	6645	21	0	1	6645	1	6645	0	12155
MG880751_InDRE2780/MEX/2017	MG880747_InDRE2768/MEX/2017	99.654	6645	23	0	1	6645	1	6645	0	12144
MG880751_InDRE2780/MEX/2017	MG880748_InDRE2771/MEX/2017	99.549	6645	30	0	1	6645	1	6645	0	12105
MG880751_InDRE2780/MEX/2017	MG880745_InDRE2764/MEX/2017	99.533	6645	31	0	1	6645	1	6645	0	12100
MG880751_InDRE2780/MEX/2017	MG880750_InDRE2778/MEX/2017	99.533	6645	31	0	1	6645	1	6645	0	12100
MG880751_InDRE2780/MEX/2017	MF419263_GUF-2017-B0519081/GUF/2017	99.097	6645	60	0	1	6645	1	6645	0	11939
MG880751_InDRE2780/MEX/2017	MK989722_20693_94_CV-A24/KEN/2010	95.967	6645	268	0	1	6645	1	6645	0	10787
MG880751_InDRE2780/MEX/2017	MK989718_20693_49_CV-A24/KEN/2010	95.952	6645	269	0	1	6645	1	6645	0	10781
MG880751_InDRE2780/MEX/2017	MK989717_20693_9_CV-A24/KEN/2010	96.009	6615	264	0	1	6615	1	6615	0	10754
MG880751_InDRE2780/MEX/2017	MK989721_20693_84_CV-A24/KEN/2010	95.831	6645	277	0	1	6645	1	6645	0	10737
MG880751_InDRE2780/MEX/2017	MK989719_20693_66_CV-A24/KEN/2010	95.816	6645	278	0	1	6645	1	6645	0	10732
MG880751_InDRE2780/MEX/2017	MK989720_20693_67_CV-A24/KEN/2010	95.826	6636	277	0	1	6636	1	6636	0	10720
MG880751_InDRE2780/MEX/2017	CV-A24/5109NIV/IND/2009	93.995	6645	399	0	1	6645	746	7390	0	10061
MG880751_InDRE2780/MEX/2017	CV-A24/2710NIV/IND/2009	93.98	6645	400	0	1	6645	747	7391	0	10056
MG880751_InDRE2780/MEX/2017	KF667359_INDNIV1036731LV476/IND/2010	93.86	6645	408	0	1	6645	1	6645	0	10011
MG880751_InDRE2780/MEX/2017	MZ171091_07-71/CHN/2007	93.8	6645	412	0	1	6645	1	6645	0	9989
MG880751_InDRE2780/MEX/2017	KF667358_INDNIV1034661LV463/IND/2010	93.785	6645	413	0	1	6645	1	6645	0	9984
MG880751_InDRE2780/MEX/2017	MZ171090_769/CHN/2007	93.755	6645	415	0	1	6645	1	6645	0	9973
MG880751_InDRE2780/MEX/2017	MZ171088_740/CHN/2007	93.74	6645	416	0	1	6645	1	6645	0	9967
MG880751_InDRE2780/MEX/2017	MZ171093_07-78/CHN/2007	93.695	6645	419	0	1	6645	1	6645	0	9950
MG880751_InDRE2780/MEX/2017	MZ171095_07-83/CHN/2007	93.695	6645	419	0	1	6645	1	6645	0	9950
MG880751_InDRE2780/MEX/2017	MZ171096_07-84/CHN/2007	93.695	6645	419	0	1	6645	1	6645	0	9950
MG880751_InDRE2780/MEX/2017	KF667361_INDNIV1040633LV639/IND/2010	93.695	6645	419	0	1	6645	1	6645	0	9950
MG880751_InDRE2780/MEX/2017	MZ171092_775/CHN/2007	93.664	6645	421	0	1	6645	1	6645	0	9939
MG880751_InDRE2780/MEX/2017	MZ171094_07-79/CHN/2007	93.664	6645	421	0	1	6645	1	6645	0	9939
MG880751_InDRE2780/MEX/2017	JF742578_China/GD391/CHN/2007	93.664	6645	421	0	1	6645	1	6645	0	9939
MG880751_InDRE2780/MEX/2017	JF742577_China/GD01/CHN/2010	93.559	6645	428	0	1	6645	1	6645	0	9901
MG880751_InDRE2780/MEX/2017	DQ443002_DSO-26/SGP/2005	93.544	6645	429	0	1	6645	1	6645	0	9895
MG880751_InDRE2780/MEX/2017	JF742579_China/GD332/CHN/2007	93.544	6645	429	0	1	6645	1	6645	0	9895
MG880751_InDRE2780/MEX/2017	DQ443001_DSO-52/SGP/2005	93.499	6645	432	0	1	6645	1	6645	0	9878
MG880751_InDRE2780/MEX/2017	KF667360_INDNIV1044161LV530/IND/2010	93.469	6645	434	0	1	6645	1	6645	0	9867
MG880751_InDRE2780/MEX/2017	JF742576_China/GD46/CHN/2010	93.439	6645	436	0	1	6645	1	6645	0	9856
MG880751_InDRE2780/MEX/2017	AB769162_CA24v/Okinawa/25/JPN/2011	93.409	6645	438	0	1	6645	1	6645	0	9845
MG880751_InDRE2780/MEX/2017	AB769160_CA24v/Okinawa/20/JPN/2011	93.394	6645	439	0	1	6645	1	6645	0	9840
MG880751_InDRE2780/MEX/2017	AB769161_CA24v/Okinawa/23/JPN/2011	93.394	6645	439	0	1	6645	1	6645	0	9840
MG880751_InDRE2780/MEX/2017	AB769154_CA24v/Okinawa/7/JPN/2011	93.378	6645	440	0	1	6645	1	6645	0	9834
MG880751_InDRE2780/MEX/2017	AB769159_CA24v/Okinawa/19/JPN/2011	93.378	6645	440	0	1	6645	1	6645	0	9834
MG880751_InDRE2780/MEX/2017	AB769156_CA24v/Okinawa/9/JPN/2011	93.348	6645	442	0	1	6645	1	6645	0	9823
MG880751_InDRE2780/MEX/2017	AB769152_CA24v/Okinawa/5/JPN/2011	93.333	6645	443	0	1	6645	1	6645	0	9817
MG880751_InDRE2780/MEX/2017	AB769163_CA24v/Ishigaki/28/JPN/2011	93.333	6645	443	0	1	6645	1	6645	0	9817
MG880751_InDRE2780/MEX/2017	AB769164_CA24v/Ishigaki/29/JPN/2011	93.318	6645	444	0	1	6645	1	6645	0	9812
MG880751_InDRE2780/MEX/2017	AB769165_CA24v/Ishigaki/35/JPN/2011	93.243	6645	449	0	1	6645	1	6645	0	9784
MG880751_InDRE2780/MEX/2017	KF725085_110390/MYS/2002	93.213	6645	451	0	1	6645	1	6645	0	9773
MG880751_InDRE2780/MEX/2017	KR478685_Reunion0150638154/FRA/2015	93.153	6645	455	0	1	6645	1	6645	0	9751
MG880751_InDRE2780/MEX/2017	KR399988_Reunion0150638129/FRA/2015	93.123	6645	457	0	1	6645	1	6645	0	9740
MG880751_InDRE2780/MEX/2017	JN228097_HG/KOR/2004	93.108	6645	458	0	1	6645	1	6645	0	9734
MG880751_InDRE2780/MEX/2017	PQ119796_CVA24/240006486801/FRA/2024	92.961	6649	460	7	1	6645	748	7392	0	9679
MG880751_InDRE2780/MEX/2017	PP548237_CVA24_2400060725/FRA/2024	92.856	6649	467	7	1	6645	1	6645	0	9657
MG880751_InDRE2780/MEX/2017	PQ119795_CVA24/240006485001/FRA/2024	92.886	6649	465	7	1	6645	734	7378	0	9651
MG880751_InDRE2780/MEX/2017	PP548239_CVA24_2400060736/FRA/2024	92.811	6649	470	7	1	6645	1	6645	0	9640
MG880751_InDRE2780/MEX/2017	MF189567_UGA/2017-19538/UGA/2017	93.561	6476	405	10	1	6470	1	6470	0	9638
MG880751_InDRE2780/MEX/2017	PP548238_CVA24_2400060732/FRA/2024	92.811	6649	470	7	1	6645	1	6645	0	9635
MG880751_InDRE2780/MEX/2017	PP548242_CVA24_2400060764/FRA/2024	92.796	6649	471	7	1	6645	1	6645	0	9635
MG880751_InDRE2780/MEX/2017	PP548240_CVA24_2400060741/FRA/2024	92.751	6649	474	7	1	6645	1	6645	0	9624
MG880751_InDRE2780/MEX/2017	MZ171089_744/CHN/2007	92.792	6645	479	0	1	6645	1	6645	0	9618
MG880751_InDRE2780/MEX/2017	OR361389_CA24v/China.Zhongshan/03/CHN/2023	91.242	6645	582	0	1	6645	1	6645	0	9047
MG880751_InDRE2780/MEX/2017	OR361387_CA24v/China.Zhongshan/01/CHN/2023	91.211	6645	584	0	1	6645	1	6645	0	9036
MG880751_InDRE2780/MEX/2017	OR361388_CA24v/China.Zhongshan/02/CHN/2023	91.211	6645	584	0	1	6645	1	6645	0	9036
MG880751_InDRE2780/MEX/2017	OR803779_AHC/GD/71/CHN/2023	91.211	6645	584	0	1	6645	1	6645	0	9036
MG880751_InDRE2780/MEX/2017	CV-A24/523NIV/IND/2023	91.211	6645	584	0	1	6645	737	7381	0	9036
MG880751_InDRE2780/MEX/2017	CV-A24/440NIV/IND/2023	91.211	6645	584	0	1	6645	738	7382	0	9036
MG880751_InDRE2780/MEX/2017	CV-A24/505NIV/IND/2023	91.211	6645	584	0	1	6645	736	7380	0	9036
MG880751_InDRE2780/MEX/2017	CV-A24/677NIV/IND/2023	91.211	6645	584	0	1	6645	733	7377	0	9036
MG880751_InDRE2780/MEX/2017	CV-A24/509NIV/IND/2023	91.196	6645	585	0	1	6645	746	7390	0	9031
MG880751_InDRE2780/MEX/2017	OR361390_CA24v/China.Zhongshan/04/CHN/2023	91.181	6645	586	0	1	6645	1	6645	0	9025
MG880751_InDRE2780/MEX/2017	OR803780_AHC/GD/76/CHN/2023	91.181	6645	586	0	1	6645	1	6645	0	9025
MG880751_InDRE2780/MEX/2017	CV-A24/501NIV/IND/2023	91.166	6645	587	0	1	6645	737	7381	0	9020
MG880751_InDRE2780/MEX/2017	OR633288_CA24v/NIH.PAK/PAK/2023	91.091	6645	592	0	1	6645	1	6645	0	8994
MG880751_InDRE2780/MEX/2017	PP028461_CA24v/NIH.PAK/PAK/2023	91.091	6645	592	0	1	6645	1	6645	0	8994
MG880751_InDRE2780/MEX/2017	PP327391_RMRC-DIB-1311/IND/2023	91.001	6645	598	0	1	6645	1	6645	0	8961
MG880751_InDRE2780/MEX/2017	EF015040_USA-Fl98_10631/USA/1998	89.663	6646	685	2	1	6645	1	6645	0	8466
MG880751_InDRE2780/MEX/2017	EF015039_DOR93-10630/DOM/1993	88.867	6647	736	4	1	6645	1	6645	0	8172
MG880751_InDRE2780/MEX/2017	MZ171087_94-18/CHN/1994	88.119	6649	782	8	1	6645	1	6645	0	7895
MG880751_InDRE2780/MEX/2017	MZ171082_94-09/CHN/1994	88.103	6649	783	8	1	6645	1	6645	0	7890
MG880751_InDRE2780/MEX/2017	MZ171083_94-10/CHN/1994	88.103	6649	783	8	1	6645	1	6645	0	7890
MG880751_InDRE2780/MEX/2017	MZ171081_94-06/CHN/1994	88.088	6649	784	8	1	6645	1	6645	0	7884
MG880751_InDRE2780/MEX/2017	MZ171084_94-14/CHN/1994	88.043	6649	787	8	1	6645	1	6645	0	7867
MG880751_InDRE2780/MEX/2017	MZ171086_94-17/CHN/1994	87.968	6649	792	8	1	6645	1	6645	0	7840
MG880751_InDRE2780/MEX/2017	MZ171085_94-15/CHN/1994	87.893	6649	797	8	1	6645	1	6645	0	7812
MG880751_InDRE2780/MEX/2017	EF015037_JAM87-10628/JAM/1987	87.874	6647	802	4	1	6645	1	6645	0	7806
MG880751_InDRE2780/MEX/2017	EF015038_BRA87-10629/BRA/1987	87.831	6648	803	6	1	6645	1	6645	0	7790
MG880751_InDRE2780/MEX/2017	D90457_EH24/70/SGP/1970	85.676	6646	950	2	1	6645	1	6645	0	6998
MG880750_InDRE2778/MEX/2017	MG880745_InDRE2764/MEX/2017	100	6645	0	0	1	6645	1	6645	0	12272
MG880750_InDRE2778/MEX/2017	MG880750_InDRE2778/MEX/2017	100	6645	0	0	1	6645	1	6645	0	12272
MG880750_InDRE2778/MEX/2017	MG880748_InDRE2771/MEX/2017	99.714	6645	19	0	1	6645	1	6645	0	12166
MG880750_InDRE2778/MEX/2017	MG880751_InDRE2780/MEX/2017	99.533	6645	31	0	1	6645	1	6645	0	12100
MG880750_InDRE2778/MEX/2017	MG880752_InDRE2782/MEX/2017/MEX/2017	99.533	6645	31	0	1	6645	1	6645	0	12100
MG880750_InDRE2778/MEX/2017	MG880749_InDRE2773/MEX/2017	99.458	6645	36	0	1	6645	1	6645	0	12072
MG880750_InDRE2778/MEX/2017	MG880747_InDRE2768/MEX/2017	99.428	6645	38	0	1	6645	1	6645	0	12061
MG880750_InDRE2778/MEX/2017	MF419263_GUF-2017-B0519081/GUF/2017	99.172	6645	55	0	1	6645	1	6645	0	11967
MG880750_InDRE2778/MEX/2017	MK989722_20693_94_CV-A24/KEN/2010	95.967	6645	268	0	1	6645	1	6645	0	10787
MG880750_InDRE2778/MEX/2017	MK989718_20693_49_CV-A24/KEN/2010	95.952	6645	269	0	1	6645	1	6645	0	10781
MG880750_InDRE2778/MEX/2017	MK989717_20693_9_CV-A24/KEN/2010	96.009	6615	264	0	1	6615	1	6615	0	10754
MG880750_InDRE2778/MEX/2017	MK989721_20693_84_CV-A24/KEN/2010	95.831	6645	277	0	1	6645	1	6645	0	10737
MG880750_InDRE2778/MEX/2017	MK989719_20693_66_CV-A24/KEN/2010	95.816	6645	278	0	1	6645	1	6645	0	10732
MG880750_InDRE2778/MEX/2017	MK989720_20693_67_CV-A24/KEN/2010	95.826	6636	277	0	1	6636	1	6636	0	10720
MG880750_InDRE2778/MEX/2017	CV-A24/5109NIV/IND/2009	93.995	6645	399	0	1	6645	746	7390	0	10061
MG880750_InDRE2778/MEX/2017	CV-A24/2710NIV/IND/2009	93.98	6645	400	0	1	6645	747	7391	0	10056
MG880750_InDRE2778/MEX/2017	MZ171091_07-71/CHN/2007	93.8	6645	412	0	1	6645	1	6645	0	9989
MG880750_InDRE2778/MEX/2017	KF667359_INDNIV1036731LV476/IND/2010	93.785	6645	413	0	1	6645	1	6645	0	9984
MG880750_InDRE2778/MEX/2017	MZ171090_769/CHN/2007	93.755	6645	415	0	1	6645	1	6645	0	9973
MG880750_InDRE2778/MEX/2017	KF667358_INDNIV1034661LV463/IND/2010	93.755	6645	415	0	1	6645	1	6645	0	9973
MG880750_InDRE2778/MEX/2017	MZ171088_740/CHN/2007	93.74	6645	416	0	1	6645	1	6645	0	9967
MG880750_InDRE2778/MEX/2017	MZ171093_07-78/CHN/2007	93.695	6645	419	0	1	6645	1	6645	0	9950
MG880750_InDRE2778/MEX/2017	MZ171095_07-83/CHN/2007	93.695	6645	419	0	1	6645	1	6645	0	9950
MG880750_InDRE2778/MEX/2017	MZ171096_07-84/CHN/2007	93.695	6645	419	0	1	6645	1	6645	0	9950
MG880750_InDRE2778/MEX/2017	KF667361_INDNIV1040633LV639/IND/2010	93.695	6645	419	0	1	6645	1	6645	0	9950
MG880750_InDRE2778/MEX/2017	MZ171092_775/CHN/2007	93.664	6645	421	0	1	6645	1	6645	0	9939
MG880750_InDRE2778/MEX/2017	MZ171094_07-79/CHN/2007	93.664	6645	421	0	1	6645	1	6645	0	9939
MG880750_InDRE2778/MEX/2017	JF742578_China/GD391/CHN/2007	93.664	6645	421	0	1	6645	1	6645	0	9939
MG880750_InDRE2778/MEX/2017	DQ443002_DSO-26/SGP/2005	93.544	6645	429	0	1	6645	1	6645	0	9895
MG880750_InDRE2778/MEX/2017	JF742579_China/GD332/CHN/2007	93.544	6645	429	0	1	6645	1	6645	0	9895
MG880750_InDRE2778/MEX/2017	JF742577_China/GD01/CHN/2010	93.529	6645	430	0	1	6645	1	6645	0	9889
MG880750_InDRE2778/MEX/2017	DQ443001_DSO-52/SGP/2005	93.499	6645	432	0	1	6645	1	6645	0	9878
MG880750_InDRE2778/MEX/2017	KF667360_INDNIV1044161LV530/IND/2010	93.439	6645	436	0	1	6645	1	6645	0	9856
MG880750_InDRE2778/MEX/2017	JF742576_China/GD46/CHN/2010	93.439	6645	436	0	1	6645	1	6645	0	9856
MG880750_InDRE2778/MEX/2017	AB769162_CA24v/Okinawa/25/JPN/2011	93.378	6645	440	0	1	6645	1	6645	0	9834
MG880750_InDRE2778/MEX/2017	AB769160_CA24v/Okinawa/20/JPN/2011	93.363	6645	441	0	1	6645	1	6645	0	9828
MG880750_InDRE2778/MEX/2017	AB769161_CA24v/Okinawa/23/JPN/2011	93.363	6645	441	0	1	6645	1	6645	0	9828
MG880750_InDRE2778/MEX/2017	AB769154_CA24v/Okinawa/7/JPN/2011	93.348	6645	442	0	1	6645	1	6645	0	9823
MG880750_InDRE2778/MEX/2017	AB769159_CA24v/Okinawa/19/JPN/2011	93.348	6645	442	0	1	6645	1	6645	0	9823
MG880750_InDRE2778/MEX/2017	AB769156_CA24v/Okinawa/9/JPN/2011	93.318	6645	444	0	1	6645	1	6645	0	9812
MG880750_InDRE2778/MEX/2017	AB769152_CA24v/Okinawa/5/JPN/2011	93.303	6645	445	0	1	6645	1	6645	0	9806
MG880750_InDRE2778/MEX/2017	AB769163_CA24v/Ishigaki/28/JPN/2011	93.303	6645	445	0	1	6645	1	6645	0	9806
MG880750_InDRE2778/MEX/2017	AB769164_CA24v/Ishigaki/29/JPN/2011	93.288	6645	446	0	1	6645	1	6645	0	9801
MG880750_InDRE2778/MEX/2017	AB769165_CA24v/Ishigaki/35/JPN/2011	93.213	6645	451	0	1	6645	1	6645	0	9773
MG880750_InDRE2778/MEX/2017	KF725085_110390/MYS/2002	93.213	6645	451	0	1	6645	1	6645	0	9773
MG880750_InDRE2778/MEX/2017	KR478685_Reunion0150638154/FRA/2015	93.213	6645	451	0	1	6645	1	6645	0	9773
MG880750_InDRE2778/MEX/2017	KR399988_Reunion0150638129/FRA/2015	93.123	6645	457	0	1	6645	1	6645	0	9740
MG880750_InDRE2778/MEX/2017	JN228097_HG/KOR/2004	93.078	6645	460	0	1	6645	1	6645	0	9723
MG880750_InDRE2778/MEX/2017	PQ119796_CVA24/240006486801/FRA/2024	92.886	6649	465	7	1	6645	748	7392	0	9651
MG880750_InDRE2778/MEX/2017	MF189567_UGA/2017-19538/UGA/2017	93.561	6476	405	10	1	6470	1	6470	0	9638
MG880750_InDRE2778/MEX/2017	PP548237_CVA24_2400060725/FRA/2024	92.781	6649	472	7	1	6645	1	6645	0	9629
MG880750_InDRE2778/MEX/2017	PP548239_CVA24_2400060736/FRA/2024	92.736	6649	475	7	1	6645	1	6645	0	9612
MG880750_InDRE2778/MEX/2017	PQ119795_CVA24/240006485001/FRA/2024	92.781	6649	472	7	1	6645	734	7378	0	9612
MG880750_InDRE2778/MEX/2017	PP548242_CVA24_2400060764/FRA/2024	92.721	6649	476	7	1	6645	1	6645	0	9607
MG880750_InDRE2778/MEX/2017	MZ171089_744/CHN/2007	92.731	6645	483	0	1	6645	1	6645	0	9596
MG880750_InDRE2778/MEX/2017	PP548238_CVA24_2400060732/FRA/2024	92.706	6649	477	7	1	6645	1	6645	0	9596
MG880750_InDRE2778/MEX/2017	PP548240_CVA24_2400060741/FRA/2024	92.676	6649	479	7	1	6645	1	6645	0	9596
MG880750_InDRE2778/MEX/2017	OR361389_CA24v/China.Zhongshan/03/CHN/2023	91.257	6645	581	0	1	6645	1	6645	0	9053
MG880750_InDRE2778/MEX/2017	CV-A24/523NIV/IND/2023	91.257	6645	581	0	1	6645	737	7381	0	9053
MG880750_InDRE2778/MEX/2017	CV-A24/440NIV/IND/2023	91.257	6645	581	0	1	6645	738	7382	0	9053
MG880750_InDRE2778/MEX/2017	CV-A24/505NIV/IND/2023	91.257	6645	581	0	1	6645	736	7380	0	9053
MG880750_InDRE2778/MEX/2017	CV-A24/677NIV/IND/2023	91.257	6645	581	0	1	6645	733	7377	0	9053
MG880750_InDRE2778/MEX/2017	CV-A24/509NIV/IND/2023	91.242	6645	582	0	1	6645	746	7390	0	9047
MG880750_InDRE2778/MEX/2017	OR361387_CA24v/China.Zhongshan/01/CHN/2023	91.226	6645	583	0	1	6645	1	6645	0	9042
MG880750_InDRE2778/MEX/2017	OR361388_CA24v/China.Zhongshan/02/CHN/2023	91.226	6645	583	0	1	6645	1	6645	0	9042
MG880750_InDRE2778/MEX/2017	OR803779_AHC/GD/71/CHN/2023	91.226	6645	583	0	1	6645	1	6645	0	9042
MG880750_InDRE2778/MEX/2017	CV-A24/501NIV/IND/2023	91.211	6645	584	0	1	6645	737	7381	0	9036
MG880750_InDRE2778/MEX/2017	OR361390_CA24v/China.Zhongshan/04/CHN/2023	91.196	6645	585	0	1	6645	1	6645	0	9031
MG880750_InDRE2778/MEX/2017	OR803780_AHC/GD/76/CHN/2023	91.196	6645	585	0	1	6645	1	6645	0	9031
MG880750_InDRE2778/MEX/2017	OR633288_CA24v/NIH.PAK/PAK/2023	91.106	6645	591	0	1	6645	1	6645	0	8999
MG880750_InDRE2778/MEX/2017	PP028461_CA24v/NIH.PAK/PAK/2023	91.106	6645	591	0	1	6645	1	6645	0	8999
MG880750_InDRE2778/MEX/2017	PP327391_RMRC-DIB-1311/IND/2023	91.016	6645	597	0	1	6645	1	6645	0	8966
MG880750_InDRE2778/MEX/2017	EF015040_USA-Fl98_10631/USA/1998	89.633	6646	687	2	1	6645	1	6645	0	8455
MG880750_InDRE2778/MEX/2017	EF015039_DOR93-10630/DOM/1993	88.792	6647	741	4	1	6645	1	6645	0	8144
MG880750_InDRE2778/MEX/2017	MZ171082_94-09/CHN/1994	88.028	6649	788	8	1	6645	1	6645	0	7862
MG880750_InDRE2778/MEX/2017	MZ171081_94-06/CHN/1994	88.013	6649	789	8	1	6645	1	6645	0	7856
MG880750_InDRE2778/MEX/2017	MZ171087_94-18/CHN/1994	88.013	6649	789	8	1	6645	1	6645	0	7856
MG880750_InDRE2778/MEX/2017	MZ171083_94-10/CHN/1994	87.998	6649	790	8	1	6645	1	6645	0	7851
MG880750_InDRE2778/MEX/2017	MZ171084_94-14/CHN/1994	87.908	6649	796	8	1	6645	1	6645	0	7817
MG880750_InDRE2778/MEX/2017	EF015037_JAM87-10628/JAM/1987	87.889	6647	801	4	1	6645	1	6645	0	7812
MG880750_InDRE2778/MEX/2017	MZ171086_94-17/CHN/1994	87.863	6649	799	8	1	6645	1	6645	0	7801
MG880750_InDRE2778/MEX/2017	MZ171085_94-15/CHN/1994	87.848	6649	800	8	1	6645	1	6645	0	7795
MG880750_InDRE2778/MEX/2017	EF015038_BRA87-10629/BRA/1987	87.816	6648	804	6	1	6645	1	6645	0	7784
MG880750_InDRE2778/MEX/2017	D90457_EH24/70/SGP/1970	85.6	6646	955	2	1	6645	1	6645	0	6970
MG880749_InDRE2773/MEX/2017	MG880749_InDRE2773/MEX/2017	100	6645	0	0	1	6645	1	6645	0	12272
MG880749_InDRE2773/MEX/2017	MG880747_InDRE2768/MEX/2017	99.85	6645	10	0	1	6645	1	6645	0	12216
MG880749_InDRE2773/MEX/2017	MG880751_InDRE2780/MEX/2017	99.684	6645	21	0	1	6645	1	6645	0	12155
MG880749_InDRE2773/MEX/2017	MG880752_InDRE2782/MEX/2017/MEX/2017	99.684	6645	21	0	1	6645	1	6645	0	12155
MG880749_InDRE2773/MEX/2017	MG880745_InDRE2764/MEX/2017	99.458	6645	36	0	1	6645	1	6645	0	12072
MG880749_InDRE2773/MEX/2017	MG880750_InDRE2778/MEX/2017	99.458	6645	36	0	1	6645	1	6645	0	12072
MG880749_InDRE2773/MEX/2017	MG880748_InDRE2771/MEX/2017	99.443	6645	37	0	1	6645	1	6645	0	12067
MG880749_InDRE2773/MEX/2017	MF419263_GUF-2017-B0519081/GUF/2017	99.022	6645	65	0	1	6645	1	6645	0	11912
MG880749_InDRE2773/MEX/2017	MK989722_20693_94_CV-A24/KEN/2010	95.801	6645	279	0	1	6645	1	6645	0	10726
MG880749_InDRE2773/MEX/2017	MK989718_20693_49_CV-A24/KEN/2010	95.786	6645	280	0	1	6645	1	6645	0	10720
MG880749_InDRE2773/MEX/2017	MK989717_20693_9_CV-A24/KEN/2010	95.843	6615	275	0	1	6615	1	6615	0	10693
MG880749_InDRE2773/MEX/2017	MK989721_20693_84_CV-A24/KEN/2010	95.666	6645	288	0	1	6645	1	6645	0	10676
MG880749_InDRE2773/MEX/2017	MK989719_20693_66_CV-A24/KEN/2010	95.651	6645	289	0	1	6645	1	6645	0	10671
MG880749_InDRE2773/MEX/2017	MK989720_20693_67_CV-A24/KEN/2010	95.66	6636	288	0	1	6636	1	6636	0	10659
MG880749_InDRE2773/MEX/2017	CV-A24/5109NIV/IND/2009	93.89	6645	406	0	1	6645	746	7390	0	10022
MG880749_InDRE2773/MEX/2017	CV-A24/2710NIV/IND/2009	93.875	6645	407	0	1	6645	747	7391	0	10017
MG880749_InDRE2773/MEX/2017	MZ171091_07-71/CHN/2007	93.725	6645	417	0	1	6645	1	6645	0	9961
MG880749_InDRE2773/MEX/2017	KF667359_INDNIV1036731LV476/IND/2010	93.725	6645	417	0	1	6645	1	6645	0	9961
MG880749_InDRE2773/MEX/2017	KF667358_INDNIV1034661LV463/IND/2010	93.679	6645	420	0	1	6645	1	6645	0	9945
MG880749_InDRE2773/MEX/2017	MZ171090_769/CHN/2007	93.649	6645	422	0	1	6645	1	6645	0	9934
MG880749_InDRE2773/MEX/2017	KF667361_INDNIV1040633LV639/IND/2010	93.649	6645	422	0	1	6645	1	6645	0	9934
MG880749_InDRE2773/MEX/2017	MZ171088_740/CHN/2007	93.634	6645	423	0	1	6645	1	6645	0	9928
MG880749_InDRE2773/MEX/2017	MZ171092_775/CHN/2007	93.589	6645	426	0	1	6645	1	6645	0	9912
MG880749_InDRE2773/MEX/2017	MZ171093_07-78/CHN/2007	93.589	6645	426	0	1	6645	1	6645	0	9912
MG880749_InDRE2773/MEX/2017	MZ171095_07-83/CHN/2007	93.589	6645	426	0	1	6645	1	6645	0	9912
MG880749_InDRE2773/MEX/2017	MZ171096_07-84/CHN/2007	93.589	6645	426	0	1	6645	1	6645	0	9912
MG880749_InDRE2773/MEX/2017	MZ171094_07-79/CHN/2007	93.559	6645	428	0	1	6645	1	6645	0	9901
MG880749_InDRE2773/MEX/2017	JF742578_China/GD391/CHN/2007	93.559	6645	428	0	1	6645	1	6645	0	9901
MG880749_InDRE2773/MEX/2017	JF742577_China/GD01/CHN/2010	93.514	6645	431	0	1	6645	1	6645	0	9884
MG880749_InDRE2773/MEX/2017	DQ443002_DSO-26/SGP/2005	93.439	6645	436	0	1	6645	1	6645	0	9856
MG880749_InDRE2773/MEX/2017	JF742579_China/GD332/CHN/2007	93.439	6645	436	0	1	6645	1	6645	0	9856
MG880749_InDRE2773/MEX/2017	DQ443001_DSO-52/SGP/2005	93.394	6645	439	0	1	6645	1	6645	0	9840
MG880749_InDRE2773/MEX/2017	JF742576_China/GD46/CHN/2010	93.394	6645	439	0	1	6645	1	6645	0	9840
MG880749_InDRE2773/MEX/2017	KF667360_INDNIV1044161LV530/IND/2010	93.363	6645	441	0	1	6645	1	6645	0	9828
MG880749_InDRE2773/MEX/2017	AB769162_CA24v/Okinawa/25/JPN/2011	93.303	6645	445	0	1	6645	1	6645	0	9806
MG880749_InDRE2773/MEX/2017	AB769160_CA24v/Okinawa/20/JPN/2011	93.288	6645	446	0	1	6645	1	6645	0	9801
MG880749_InDRE2773/MEX/2017	AB769161_CA24v/Okinawa/23/JPN/2011	93.288	6645	446	0	1	6645	1	6645	0	9801
MG880749_InDRE2773/MEX/2017	AB769154_CA24v/Okinawa/7/JPN/2011	93.273	6645	447	0	1	6645	1	6645	0	9795
MG880749_InDRE2773/MEX/2017	AB769159_CA24v/Okinawa/19/JPN/2011	93.273	6645	447	0	1	6645	1	6645	0	9795
MG880749_InDRE2773/MEX/2017	AB769156_CA24v/Okinawa/9/JPN/2011	93.243	6645	449	0	1	6645	1	6645	0	9784
MG880749_InDRE2773/MEX/2017	AB769152_CA24v/Okinawa/5/JPN/2011	93.228	6645	450	0	1	6645	1	6645	0	9779
MG880749_InDRE2773/MEX/2017	AB769163_CA24v/Ishigaki/28/JPN/2011	93.228	6645	450	0	1	6645	1	6645	0	9779
MG880749_InDRE2773/MEX/2017	AB769164_CA24v/Ishigaki/29/JPN/2011	93.213	6645	451	0	1	6645	1	6645	0	9773
MG880749_InDRE2773/MEX/2017	KR478685_Reunion0150638154/FRA/2015	93.168	6645	454	0	1	6645	1	6645	0	9756
MG880749_InDRE2773/MEX/2017	AB769165_CA24v/Ishigaki/35/JPN/2011	93.138	6645	456	0	1	6645	1	6645	0	9745
MG880749_InDRE2773/MEX/2017	KF725085_110390/MYS/2002	93.078	6645	460	0	1	6645	1	6645	0	9723
MG880749_InDRE2773/MEX/2017	KR399988_Reunion0150638129/FRA/2015	93.078	6645	460	0	1	6645	1	6645	0	9723
MG880749_InDRE2773/MEX/2017	JN228097_HG/KOR/2004	93.002	6645	465	0	1	6645	1	6645	0	9696
MG880749_InDRE2773/MEX/2017	PQ119796_CVA24/240006486801/FRA/2024	92.871	6649	466	7	1	6645	748	7392	0	9646
MG880749_InDRE2773/MEX/2017	PP548237_CVA24_2400060725/FRA/2024	92.766	6649	473	7	1	6645	1	6645	0	9624
MG880749_InDRE2773/MEX/2017	PP548242_CVA24_2400060764/FRA/2024	92.736	6649	475	7	1	6645	1	6645	0	9612
MG880749_InDRE2773/MEX/2017	PP548239_CVA24_2400060736/FRA/2024	92.721	6649	476	7	1	6645	1	6645	0	9607
MG880749_InDRE2773/MEX/2017	PQ119795_CVA24/240006485001/FRA/2024	92.766	6649	473	7	1	6645	734	7378	0	9607
MG880749_InDRE2773/MEX/2017	MZ171089_744/CHN/2007	92.746	6645	482	0	1	6645	1	6645	0	9601
MG880749_InDRE2773/MEX/2017	PP548238_CVA24_2400060732/FRA/2024	92.691	6649	478	7	1	6645	1	6645	0	9590
MG880749_InDRE2773/MEX/2017	PP548240_CVA24_2400060741/FRA/2024	92.661	6649	480	7	1	6645	1	6645	0	9590
MG880749_InDRE2773/MEX/2017	MF189567_UGA/2017-19538/UGA/2017	93.422	6476	414	10	1	6470	1	6470	0	9588
MG880749_InDRE2773/MEX/2017	OR361389_CA24v/China.Zhongshan/03/CHN/2023	91.166	6645	587	0	1	6645	1	6645	0	9020
MG880749_InDRE2773/MEX/2017	OR361387_CA24v/China.Zhongshan/01/CHN/2023	91.136	6645	589	0	1	6645	1	6645	0	9009
MG880749_InDRE2773/MEX/2017	OR361388_CA24v/China.Zhongshan/02/CHN/2023	91.136	6645	589	0	1	6645	1	6645	0	9009
MG880749_InDRE2773/MEX/2017	OR803779_AHC/GD/71/CHN/2023	91.136	6645	589	0	1	6645	1	6645	0	9009
MG880749_InDRE2773/MEX/2017	CV-A24/523NIV/IND/2023	91.136	6645	589	0	1	6645	737	7381	0	9009
MG880749_InDRE2773/MEX/2017	CV-A24/440NIV/IND/2023	91.136	6645	589	0	1	6645	738	7382	0	9009
MG880749_InDRE2773/MEX/2017	CV-A24/505NIV/IND/2023	91.136	6645	589	0	1	6645	736	7380	0	9009
MG880749_InDRE2773/MEX/2017	CV-A24/677NIV/IND/2023	91.136	6645	589	0	1	6645	733	7377	0	9009
MG880749_InDRE2773/MEX/2017	CV-A24/509NIV/IND/2023	91.121	6645	590	0	1	6645	746	7390	0	9003
MG880749_InDRE2773/MEX/2017	OR361390_CA24v/China.Zhongshan/04/CHN/2023	91.106	6645	591	0	1	6645	1	6645	0	8997
MG880749_InDRE2773/MEX/2017	OR803780_AHC/GD/76/CHN/2023	91.106	6645	591	0	1	6645	1	6645	0	8997
MG880749_InDRE2773/MEX/2017	CV-A24/501NIV/IND/2023	91.091	6645	592	0	1	6645	737	7381	0	8992
MG880749_InDRE2773/MEX/2017	OR633288_CA24v/NIH.PAK/PAK/2023	91.016	6645	597	0	1	6645	1	6645	0	8966
MG880749_InDRE2773/MEX/2017	PP028461_CA24v/NIH.PAK/PAK/2023	91.016	6645	597	0	1	6645	1	6645	0	8966
MG880749_InDRE2773/MEX/2017	PP327391_RMRC-DIB-1311/IND/2023	90.926	6645	603	0	1	6645	1	6645	0	8933
MG880749_InDRE2773/MEX/2017	EF015040_USA-Fl98_10631/USA/1998	89.633	6646	687	2	1	6645	1	6645	0	8455
MG880749_InDRE2773/MEX/2017	EF015039_DOR93-10630/DOM/1993	88.912	6647	733	4	1	6645	1	6645	0	8189
MG880749_InDRE2773/MEX/2017	MZ171082_94-09/CHN/1994	88.119	6649	782	8	1	6645	1	6645	0	7895
MG880749_InDRE2773/MEX/2017	MZ171081_94-06/CHN/1994	88.103	6649	783	8	1	6645	1	6645	0	7890
MG880749_InDRE2773/MEX/2017	MZ171087_94-18/CHN/1994	88.103	6649	783	8	1	6645	1	6645	0	7890
MG880749_InDRE2773/MEX/2017	MZ171083_94-10/CHN/1994	88.088	6649	784	8	1	6645	1	6645	0	7884
MG880749_InDRE2773/MEX/2017	MZ171084_94-14/CHN/1994	88.028	6649	788	8	1	6645	1	6645	0	7862
MG880749_InDRE2773/MEX/2017	MZ171086_94-17/CHN/1994	87.953	6649	793	8	1	6645	1	6645	0	7834
MG880749_InDRE2773/MEX/2017	MZ171085_94-15/CHN/1994	87.908	6649	796	8	1	6645	1	6645	0	7817
MG880749_InDRE2773/MEX/2017	EF015037_JAM87-10628/JAM/1987	87.829	6647	805	4	1	6645	1	6645	0	7790
MG880749_InDRE2773/MEX/2017	EF015038_BRA87-10629/BRA/1987	87.756	6648	808	6	1	6645	1	6645	0	7762
MG880749_InDRE2773/MEX/2017	D90457_EH24/70/SGP/1970	85.646	6646	952	2	1	6645	1	6645	0	6986
MG880748_InDRE2771/MEX/2017	MG880748_InDRE2771/MEX/2017	100	6645	0	0	1	6645	1	6645	0	12272
MG880748_InDRE2771/MEX/2017	MG880745_InDRE2764/MEX/2017	99.714	6645	19	0	1	6645	1	6645	0	12166
MG880748_InDRE2771/MEX/2017	MG880750_InDRE2778/MEX/2017	99.714	6645	19	0	1	6645	1	6645	0	12166
MG880748_InDRE2771/MEX/2017	MG880751_InDRE2780/MEX/2017	99.549	6645	30	0	1	6645	1	6645	0	12105
MG880748_InDRE2771/MEX/2017	MG880752_InDRE2782/MEX/2017/MEX/2017	99.549	6645	30	0	1	6645	1	6645	0	12105
MG880748_InDRE2771/MEX/2017	MG880749_InDRE2773/MEX/2017	99.443	6645	37	0	1	6645	1	6645	0	12067
MG880748_InDRE2771/MEX/2017	MG880747_InDRE2768/MEX/2017	99.413	6645	39	0	1	6645	1	6645	0	12056
MG880748_InDRE2771/MEX/2017	MF419263_GUF-2017-B0519081/GUF/2017	99.127	6645	58	0	1	6645	1	6645	0	11950
MG880748_InDRE2771/MEX/2017	MK989722_20693_94_CV-A24/KEN/2010	95.907	6645	272	0	1	6645	1	6645	0	10765
MG880748_InDRE2771/MEX/2017	MK989718_20693_49_CV-A24/KEN/2010	95.892	6645	273	0	1	6645	1	6645	0	10759
MG880748_InDRE2771/MEX/2017	MK989717_20693_9_CV-A24/KEN/2010	95.949	6615	268	0	1	6615	1	6615	0	10732
MG880748_InDRE2771/MEX/2017	MK989721_20693_84_CV-A24/KEN/2010	95.771	6645	281	0	1	6645	1	6645	0	10715
MG880748_InDRE2771/MEX/2017	MK989719_20693_66_CV-A24/KEN/2010	95.756	6645	282	0	1	6645	1	6645	0	10709
MG880748_InDRE2771/MEX/2017	MK989720_20693_67_CV-A24/KEN/2010	95.766	6636	281	0	1	6636	1	6636	0	10698
MG880748_InDRE2771/MEX/2017	CV-A24/5109NIV/IND/2009	93.965	6645	401	0	1	6645	746	7390	0	10050
MG880748_InDRE2771/MEX/2017	CV-A24/2710NIV/IND/2009	93.95	6645	402	0	1	6645	747	7391	0	10045
MG880748_InDRE2771/MEX/2017	KF667359_INDNIV1036731LV476/IND/2010	93.77	6645	414	0	1	6645	1	6645	0	9978
MG880748_InDRE2771/MEX/2017	MZ171091_07-71/CHN/2007	93.74	6645	416	0	1	6645	1	6645	0	9967
MG880748_InDRE2771/MEX/2017	KF667358_INDNIV1034661LV463/IND/2010	93.725	6645	417	0	1	6645	1	6645	0	9961
MG880748_InDRE2771/MEX/2017	MZ171090_769/CHN/2007	93.695	6645	419	0	1	6645	1	6645	0	9950
MG880748_InDRE2771/MEX/2017	MZ171088_740/CHN/2007	93.679	6645	420	0	1	6645	1	6645	0	9945
MG880748_InDRE2771/MEX/2017	KF667361_INDNIV1040633LV639/IND/2010	93.664	6645	421	0	1	6645	1	6645	0	9939
MG880748_InDRE2771/MEX/2017	MZ171093_07-78/CHN/2007	93.634	6645	423	0	1	6645	1	6645	0	9928
MG880748_InDRE2771/MEX/2017	MZ171095_07-83/CHN/2007	93.634	6645	423	0	1	6645	1	6645	0	9928
MG880748_InDRE2771/MEX/2017	MZ171096_07-84/CHN/2007	93.634	6645	423	0	1	6645	1	6645	0	9928
MG880748_InDRE2771/MEX/2017	MZ171092_775/CHN/2007	93.604	6645	425	0	1	6645	1	6645	0	9917
MG880748_InDRE2771/MEX/2017	MZ171094_07-79/CHN/2007	93.604	6645	425	0	1	6645	1	6645	0	9917
MG880748_InDRE2771/MEX/2017	JF742578_China/GD391/CHN/2007	93.604	6645	425	0	1	6645	1	6645	0	9917
MG880748_InDRE2771/MEX/2017	DQ443002_DSO-26/SGP/2005	93.544	6645	429	0	1	6645	1	6645	0	9895
MG880748_InDRE2771/MEX/2017	DQ443001_DSO-52/SGP/2005	93.499	6645	432	0	1	6645	1	6645	0	9878
MG880748_InDRE2771/MEX/2017	JF742579_China/GD332/CHN/2007	93.484	6645	433	0	1	6645	1	6645	0	9873
MG880748_InDRE2771/MEX/2017	JF742577_China/GD01/CHN/2010	93.469	6645	434	0	1	6645	1	6645	0	9867
MG880748_InDRE2771/MEX/2017	KF667360_INDNIV1044161LV530/IND/2010	93.409	6645	438	0	1	6645	1	6645	0	9845
MG880748_InDRE2771/MEX/2017	JF742576_China/GD46/CHN/2010	93.378	6645	440	0	1	6645	1	6645	0	9834
MG880748_InDRE2771/MEX/2017	AB769162_CA24v/Okinawa/25/JPN/2011	93.318	6645	444	0	1	6645	1	6645	0	9812
MG880748_InDRE2771/MEX/2017	AB769160_CA24v/Okinawa/20/JPN/2011	93.303	6645	445	0	1	6645	1	6645	0	9806
MG880748_InDRE2771/MEX/2017	AB769161_CA24v/Okinawa/23/JPN/2011	93.303	6645	445	0	1	6645	1	6645	0	9806
MG880748_InDRE2771/MEX/2017	AB769154_CA24v/Okinawa/7/JPN/2011	93.288	6645	446	0	1	6645	1	6645	0	9801
MG880748_InDRE2771/MEX/2017	AB769159_CA24v/Okinawa/19/JPN/2011	93.288	6645	446	0	1	6645	1	6645	0	9801
MG880748_InDRE2771/MEX/2017	AB769152_CA24v/Okinawa/5/JPN/2011	93.273	6645	447	0	1	6645	1	6645	0	9795
MG880748_InDRE2771/MEX/2017	AB769156_CA24v/Okinawa/9/JPN/2011	93.258	6645	448	0	1	6645	1	6645	0	9790
MG880748_InDRE2771/MEX/2017	AB769164_CA24v/Ishigaki/29/JPN/2011	93.258	6645	448	0	1	6645	1	6645	0	9790
MG880748_InDRE2771/MEX/2017	AB769163_CA24v/Ishigaki/28/JPN/2011	93.243	6645	449	0	1	6645	1	6645	0	9784
MG880748_InDRE2771/MEX/2017	AB769165_CA24v/Ishigaki/35/JPN/2011	93.183	6645	453	0	1	6645	1	6645	0	9762
MG880748_InDRE2771/MEX/2017	KF725085_110390/MYS/2002	93.183	6645	453	0	1	6645	1	6645	0	9762
MG880748_InDRE2771/MEX/2017	KR478685_Reunion0150638154/FRA/2015	93.153	6645	455	0	1	6645	1	6645	0	9751
MG880748_InDRE2771/MEX/2017	JN228097_HG/KOR/2004	93.078	6645	460	0	1	6645	1	6645	0	9723
MG880748_InDRE2771/MEX/2017	KR399988_Reunion0150638129/FRA/2015	93.062	6645	461	0	1	6645	1	6645	0	9718
MG880748_InDRE2771/MEX/2017	PQ119796_CVA24/240006486801/FRA/2024	92.871	6649	466	7	1	6645	748	7392	0	9646
MG880748_InDRE2771/MEX/2017	MF189567_UGA/2017-19538/UGA/2017	93.53	6476	407	10	1	6470	1	6470	0	9627
MG880748_InDRE2771/MEX/2017	PP548237_CVA24_2400060725/FRA/2024	92.766	6649	473	7	1	6645	1	6645	0	9624
MG880748_InDRE2771/MEX/2017	PP548239_CVA24_2400060736/FRA/2024	92.721	6649	476	7	1	6645	1	6645	0	9607
MG880748_InDRE2771/MEX/2017	PQ119795_CVA24/240006485001/FRA/2024	92.766	6649	473	7	1	6645	734	7378	0	9607
MG880748_InDRE2771/MEX/2017	PP548242_CVA24_2400060764/FRA/2024	92.706	6649	477	7	1	6645	1	6645	0	9601
MG880748_InDRE2771/MEX/2017	MZ171089_744/CHN/2007	92.731	6645	483	0	1	6645	1	6645	0	9596
MG880748_InDRE2771/MEX/2017	PP548238_CVA24_2400060732/FRA/2024	92.691	6649	478	7	1	6645	1	6645	0	9590
MG880748_InDRE2771/MEX/2017	PP548240_CVA24_2400060741/FRA/2024	92.661	6649	480	7	1	6645	1	6645	0	9590
MG880748_InDRE2771/MEX/2017	OR361389_CA24v/China.Zhongshan/03/CHN/2023	91.226	6645	583	0	1	6645	1	6645	0	9042
MG880748_InDRE2771/MEX/2017	OR361387_CA24v/China.Zhongshan/01/CHN/2023	91.196	6645	585	0	1	6645	1	6645	0	9031
MG880748_InDRE2771/MEX/2017	OR361388_CA24v/China.Zhongshan/02/CHN/2023	91.196	6645	585	0	1	6645	1	6645	0	9031
MG880748_InDRE2771/MEX/2017	OR803779_AHC/GD/71/CHN/2023	91.196	6645	585	0	1	6645	1	6645	0	9031
MG880748_InDRE2771/MEX/2017	OR361390_CA24v/China.Zhongshan/04/CHN/2023	91.166	6645	587	0	1	6645	1	6645	0	9020
MG880748_InDRE2771/MEX/2017	OR803780_AHC/GD/76/CHN/2023	91.166	6645	587	0	1	6645	1	6645	0	9020
MG880748_InDRE2771/MEX/2017	CV-A24/523NIV/IND/2023	91.166	6645	587	0	1	6645	737	7381	0	9020
MG880748_InDRE2771/MEX/2017	CV-A24/440NIV/IND/2023	91.166	6645	587	0	1	6645	738	7382	0	9020
MG880748_InDRE2771/MEX/2017	CV-A24/505NIV/IND/2023	91.166	6645	587	0	1	6645	736	7380	0	9020
MG880748_InDRE2771/MEX/2017	CV-A24/677NIV/IND/2023	91.166	6645	587	0	1	6645	733	7377	0	9020
MG880748_InDRE2771/MEX/2017	CV-A24/509NIV/IND/2023	91.151	6645	588	0	1	6645	746	7390	0	9014
MG880748_InDRE2771/MEX/2017	CV-A24/501NIV/IND/2023	91.121	6645	590	0	1	6645	737	7381	0	9003
MG880748_InDRE2771/MEX/2017	OR633288_CA24v/NIH.PAK/PAK/2023	91.106	6645	591	0	1	6645	1	6645	0	8999
MG880748_InDRE2771/MEX/2017	PP028461_CA24v/NIH.PAK/PAK/2023	91.046	6645	595	0	1	6645	1	6645	0	8977
MG880748_InDRE2771/MEX/2017	PP327391_RMRC-DIB-1311/IND/2023	90.956	6645	601	0	1	6645	1	6645	0	8944
MG880748_InDRE2771/MEX/2017	EF015040_USA-Fl98_10631/USA/1998	89.678	6646	684	2	1	6645	1	6645	0	8471
MG880748_InDRE2771/MEX/2017	EF015039_DOR93-10630/DOM/1993	88.927	6647	732	4	1	6645	1	6645	0	8194
MG880748_InDRE2771/MEX/2017	MZ171082_94-09/CHN/1994	88.073	6649	785	8	1	6645	1	6645	0	7878
MG880748_InDRE2771/MEX/2017	MZ171081_94-06/CHN/1994	88.058	6649	786	8	1	6645	1	6645	0	7873
MG880748_InDRE2771/MEX/2017	MZ171087_94-18/CHN/1994	88.058	6649	786	8	1	6645	1	6645	0	7873
MG880748_InDRE2771/MEX/2017	MZ171083_94-10/CHN/1994	88.043	6649	787	8	1	6645	1	6645	0	7867
MG880748_InDRE2771/MEX/2017	MZ171084_94-14/CHN/1994	87.953	6649	793	8	1	6645	1	6645	0	7834
MG880748_InDRE2771/MEX/2017	MZ171086_94-17/CHN/1994	87.908	6649	796	8	1	6645	1	6645	0	7817
MG880748_InDRE2771/MEX/2017	MZ171085_94-15/CHN/1994	87.893	6649	797	8	1	6645	1	6645	0	7812
MG880748_InDRE2771/MEX/2017	EF015037_JAM87-10628/JAM/1987	87.874	6647	802	4	1	6645	1	6645	0	7806
MG880748_InDRE2771/MEX/2017	EF015038_BRA87-10629/BRA/1987	87.831	6648	803	6	1	6645	1	6645	0	7790
MG880748_InDRE2771/MEX/2017	D90457_EH24/70/SGP/1970	85.6	6646	955	2	1	6645	1	6645	0	6970
MG880747_InDRE2768/MEX/2017	MG880747_InDRE2768/MEX/2017	100	6645	0	0	1	6645	1	6645	0	12272
MG880747_InDRE2768/MEX/2017	MG880749_InDRE2773/MEX/2017	99.85	6645	10	0	1	6645	1	6645	0	12216
MG880747_InDRE2768/MEX/2017	MG880751_InDRE2780/MEX/2017	99.654	6645	23	0	1	6645	1	6645	0	12144
MG880747_InDRE2768/MEX/2017	MG880752_InDRE2782/MEX/2017/MEX/2017	99.654	6645	23	0	1	6645	1	6645	0	12144
MG880747_InDRE2768/MEX/2017	MG880745_InDRE2764/MEX/2017	99.428	6645	38	0	1	6645	1	6645	0	12061
MG880747_InDRE2768/MEX/2017	MG880750_InDRE2778/MEX/2017	99.428	6645	38	0	1	6645	1	6645	0	12061
MG880747_InDRE2768/MEX/2017	MG880748_InDRE2771/MEX/2017	99.413	6645	39	0	1	6645	1	6645	0	12056
MG880747_InDRE2768/MEX/2017	MF419263_GUF-2017-B0519081/GUF/2017	98.992	6645	67	0	1	6645	1	6645	0	11900
MG880747_InDRE2768/MEX/2017	MK989722_20693_94_CV-A24/KEN/2010	95.741	6645	283	0	1	6645	1	6645	0	10704
MG880747_InDRE2768/MEX/2017	MK989718_20693_49_CV-A24/KEN/2010	95.726	6645	284	0	1	6645	1	6645	0	10698
MG880747_InDRE2768/MEX/2017	MK989717_20693_9_CV-A24/KEN/2010	95.782	6615	279	0	1	6615	1	6615	0	10671
MG880747_InDRE2768/MEX/2017	MK989721_20693_84_CV-A24/KEN/2010	95.606	6645	292	0	1	6645	1	6645	0	10654
MG880747_InDRE2768/MEX/2017	MK989719_20693_66_CV-A24/KEN/2010	95.591	6645	293	0	1	6645	1	6645	0	10648
MG880747_InDRE2768/MEX/2017	MK989720_20693_67_CV-A24/KEN/2010	95.6	6636	292	0	1	6636	1	6636	0	10637
MG880747_InDRE2768/MEX/2017	CV-A24/5109NIV/IND/2009	93.83	6645	410	0	1	6645	746	7390	0	10000
MG880747_InDRE2768/MEX/2017	CV-A24/2710NIV/IND/2009	93.815	6645	411	0	1	6645	747	7391	0	9995
MG880747_InDRE2768/MEX/2017	KF667359_INDNIV1036731LV476/IND/2010	93.679	6645	420	0	1	6645	1	6645	0	9945
MG880747_InDRE2768/MEX/2017	MZ171091_07-71/CHN/2007	93.634	6645	423	0	1	6645	1	6645	0	9928
MG880747_InDRE2768/MEX/2017	KF667358_INDNIV1034661LV463/IND/2010	93.634	6645	423	0	1	6645	1	6645	0	9928
MG880747_InDRE2768/MEX/2017	MZ171090_769/CHN/2007	93.589	6645	426	0	1	6645	1	6645	0	9912
MG880747_InDRE2768/MEX/2017	KF667361_INDNIV1040633LV639/IND/2010	93.589	6645	426	0	1	6645	1	6645	0	9912
MG880747_InDRE2768/MEX/2017	MZ171088_740/CHN/2007	93.574	6645	427	0	1	6645	1	6645	0	9906
MG880747_InDRE2768/MEX/2017	MZ171092_775/CHN/2007	93.529	6645	430	0	1	6645	1	6645	0	9889
MG880747_InDRE2768/MEX/2017	MZ171093_07-78/CHN/2007	93.529	6645	430	0	1	6645	1	6645	0	9889
MG880747_InDRE2768/MEX/2017	MZ171095_07-83/CHN/2007	93.529	6645	430	0	1	6645	1	6645	0	9889
MG880747_InDRE2768/MEX/2017	MZ171096_07-84/CHN/2007	93.529	6645	430	0	1	6645	1	6645	0	9889
MG880747_InDRE2768/MEX/2017	MZ171094_07-79/CHN/2007	93.499	6645	432	0	1	6645	1	6645	0	9878
MG880747_InDRE2768/MEX/2017	JF742578_China/GD391/CHN/2007	93.499	6645	432	0	1	6645	1	6645	0	9878
MG880747_InDRE2768/MEX/2017	JF742577_China/GD01/CHN/2010	93.484	6645	433	0	1	6645	1	6645	0	9873
MG880747_InDRE2768/MEX/2017	DQ443002_DSO-26/SGP/2005	93.378	6645	440	0	1	6645	1	6645	0	9834
MG880747_InDRE2768/MEX/2017	JF742579_China/GD332/CHN/2007	93.378	6645	440	0	1	6645	1	6645	0	9834
MG880747_InDRE2768/MEX/2017	JF742576_China/GD46/CHN/2010	93.363	6645	441	0	1	6645	1	6645	0	9828
MG880747_InDRE2768/MEX/2017	DQ443001_DSO-52/SGP/2005	93.333	6645	443	0	1	6645	1	6645	0	9817
MG880747_InDRE2768/MEX/2017	KF667360_INDNIV1044161LV530/IND/2010	93.288	6645	446	0	1	6645	1	6645	0	9801
MG880747_InDRE2768/MEX/2017	AB769162_CA24v/Okinawa/25/JPN/2011	93.243	6645	449	0	1	6645	1	6645	0	9784
MG880747_InDRE2768/MEX/2017	AB769160_CA24v/Okinawa/20/JPN/2011	93.228	6645	450	0	1	6645	1	6645	0	9779
MG880747_InDRE2768/MEX/2017	AB769161_CA24v/Okinawa/23/JPN/2011	93.228	6645	450	0	1	6645	1	6645	0	9779
MG880747_InDRE2768/MEX/2017	AB769154_CA24v/Okinawa/7/JPN/2011	93.213	6645	451	0	1	6645	1	6645	0	9773
MG880747_InDRE2768/MEX/2017	AB769159_CA24v/Okinawa/19/JPN/2011	93.213	6645	451	0	1	6645	1	6645	0	9773
MG880747_InDRE2768/MEX/2017	AB769156_CA24v/Okinawa/9/JPN/2011	93.183	6645	453	0	1	6645	1	6645	0	9762
MG880747_InDRE2768/MEX/2017	AB769164_CA24v/Ishigaki/29/JPN/2011	93.183	6645	453	0	1	6645	1	6645	0	9762
MG880747_InDRE2768/MEX/2017	AB769152_CA24v/Okinawa/5/JPN/2011	93.168	6645	454	0	1	6645	1	6645	0	9756
MG880747_InDRE2768/MEX/2017	AB769163_CA24v/Ishigaki/28/JPN/2011	93.168	6645	454	0	1	6645	1	6645	0	9756
MG880747_InDRE2768/MEX/2017	AB769165_CA24v/Ishigaki/35/JPN/2011	93.108	6645	458	0	1	6645	1	6645	0	9734
MG880747_InDRE2768/MEX/2017	KR478685_Reunion0150638154/FRA/2015	93.108	6645	458	0	1	6645	1	6645	0	9734
MG880747_InDRE2768/MEX/2017	KF725085_110390/MYS/2002	93.093	6645	459	0	1	6645	1	6645	0	9729
MG880747_InDRE2768/MEX/2017	KR399988_Reunion0150638129/FRA/2015	93.017	6645	464	0	1	6645	1	6645	0	9701
MG880747_InDRE2768/MEX/2017	JN228097_HG/KOR/2004	92.972	6645	467	0	1	6645	1	6645	0	9684
MG880747_InDRE2768/MEX/2017	PQ119796_CVA24/240006486801/FRA/2024	92.856	6649	467	7	1	6645	748	7392	0	9640
MG880747_InDRE2768/MEX/2017	PP548237_CVA24_2400060725/FRA/2024	92.751	6649	474	7	1	6645	1	6645	0	9618
MG880747_InDRE2768/MEX/2017	PP548242_CVA24_2400060764/FRA/2024	92.721	6649	476	7	1	6645	1	6645	0	9607
MG880747_InDRE2768/MEX/2017	PP548239_CVA24_2400060736/FRA/2024	92.706	6649	477	7	1	6645	1	6645	0	9601
MG880747_InDRE2768/MEX/2017	PQ119795_CVA24/240006485001/FRA/2024	92.751	6649	474	7	1	6645	734	7378	0	9601
MG880747_InDRE2768/MEX/2017	MF189567_UGA/2017-19538/UGA/2017	93.437	6476	413	10	1	6470	1	6470	0	9594
MG880747_InDRE2768/MEX/2017	MZ171089_744/CHN/2007	92.701	6645	485	0	1	6645	1	6645	0	9585
MG880747_InDRE2768/MEX/2017	PP548238_CVA24_2400060732/FRA/2024	92.676	6649	479	7	1	6645	1	6645	0	9585
MG880747_InDRE2768/MEX/2017	PP548240_CVA24_2400060741/FRA/2024	92.646	6649	481	7	1	6645	1	6645	0	9585
MG880747_InDRE2768/MEX/2017	OR361389_CA24v/China.Zhongshan/03/CHN/2023	91.106	6645	591	0	1	6645	1	6645	0	8997
MG880747_InDRE2768/MEX/2017	OR361387_CA24v/China.Zhongshan/01/CHN/2023	91.076	6645	593	0	1	6645	1	6645	0	8986
MG880747_InDRE2768/MEX/2017	OR361388_CA24v/China.Zhongshan/02/CHN/2023	91.076	6645	593	0	1	6645	1	6645	0	8986
MG880747_InDRE2768/MEX/2017	OR803779_AHC/GD/71/CHN/2023	91.076	6645	593	0	1	6645	1	6645	0	8986
MG880747_InDRE2768/MEX/2017	CV-A24/523NIV/IND/2023	91.076	6645	593	0	1	6645	737	7381	0	8986
MG880747_InDRE2768/MEX/2017	CV-A24/440NIV/IND/2023	91.076	6645	593	0	1	6645	738	7382	0	8986
MG880747_InDRE2768/MEX/2017	CV-A24/505NIV/IND/2023	91.076	6645	593	0	1	6645	736	7380	0	8986
MG880747_InDRE2768/MEX/2017	CV-A24/677NIV/IND/2023	91.076	6645	593	0	1	6645	733	7377	0	8986
MG880747_InDRE2768/MEX/2017	CV-A24/509NIV/IND/2023	91.061	6645	594	0	1	6645	746	7390	0	8981
MG880747_InDRE2768/MEX/2017	OR361390_CA24v/China.Zhongshan/04/CHN/2023	91.046	6645	595	0	1	6645	1	6645	0	8975
[truncated: 5,057 more rows]

## Sheet: A
FROM	TO	BAYES_FACTOR	POSTERIOR PROBABILITY
FRA	DOM	164669	1
FRA	ESP	4107.81	0.997778
ESP	GAB	351.198	0.974613
AUS	THA	134.3	0.936226
TWN	KEN	128.773	0.93367
FRA	MAS	66.7753	0.879507
TWN	GUF	59.9282	0.867563
CHN	USA	52.529	0.851675
BRA	FRA	30.3619	0.768457
CHN	ESP	23.8269	0.722571
FRA	KOR	13.8965	0.603022
KEN	JPN	13.0875	0.588578
TWN	FRA	12.5742	0.578857
THA	DOM	11.5166	0.557302
DOM	SIN	8.94823	0.494473
ESP	UGA	8.8789	0.492528
IND	DOM	8.51159	0.481973
ESP	USA	7.31131	0.444198
UGA	JAM	6.72585	0.423699
TWN	DOM	6.39767	0.411533
PAK	DOM	6.01826	0.396811
FRA	THA	5.22908	0.363702
IND	SIN	4.99812	0.353314
TWN	JPN	4.66237	0.337592
KOR	DOM	4.48064	0.32876
TWN	ESP	3.68612	0.287206
MEX	DOM	3.43122	0.272763
FRA	PAK	3.36336	0.268818
FRA	IND	2.99524	0.246653
TWN	PAK	2.8852	0.239764
FRA	MEX	2.41214	0.208655
KEN	UGA	2.25366	0.197656
CHN	UGA	2.16825	0.1916
KEN	JAM	1.81273	0.16538
TWN	UGA	1.48573	0.139714
CHN	KEN	1.42835	0.135048
CHN	JAM	1.35818	0.129271
ESP	JAM	1.3341	0.127271
UGA	JPN	1.31545	0.125715
MEX	KOR	1.09354	0.106772
JPN	JAM	1.03527	0.101661
TWN	JAM	1.01955	0.100272
TWN	MEX	0.965225	0.0954391
FRA	SIN	0.9615	0.0951058
KEN	ESP	0.894298	0.0890506
FRA	USA	0.881454	0.087884
CHN	JPN	0.851003	0.0851064
BRA	ESP	0.829193	0.0831065
TWN	CHN	0.754793	0.076218
FRA	UGA	0.707968	0.0718293
UGA	USA	0.68032	0.0692184
ESP	JPN	0.64292	0.065663
BRA	DOM	0.637684	0.065163
MEX	MAS	0.619689	0.0634409
IND	MEX	0.59023	0.0606077
MEX	THA	0.59023	0.0606077
GUF	DOM	0.585624	0.0601633
PAK	MEX	0.566102	0.0582745
MEX	ESP	0.556369	0.0573301
THA	SIN	0.551225	0.0568302
BRA	MEX	0.546086	0.0563302
MEX	SIN	0.516501	0.0534415
IND	THA	0.495559	0.051386
AUS	DOM	0.482587	0.0501083
FRA	GUF	0.480898	0.0499417
BRA	MAS	0.46965	0.0488306
UGA	GAB	0.436622	0.045553
PAK	THA	0.436064	0.0454975
USA	JAM	0.430489	0.0449419
IND	MAS	0.419359	0.0438309
TWN	KOR	0.406036	0.0424976
KOR	SIN	0.403819	0.0422754
IND	KOR	0.398282	0.0417199
TWN	SIN	0.375645	0.0394423
MAS	DOM	0.370691	0.0389423
TWN	THA	0.364642	0.0383312
TWN	IND	0.363543	0.0382201
BRA	IND	0.356955	0.0375535
GAB	JAM	0.348185	0.0366646
KEN	USA	0.339977	0.0358313
BRA	KOR	0.318704	0.0336648
BRA	SIN	0.318704	0.0336648
MAS	KOR	0.314352	0.0332204
KEN	GUF	0.312722	0.0330537
TWN	USA	0.301863	0.0319427
BRA	TWN	0.301321	0.0318871
FRA	CHN	0.29536	0.031276
IND	ESP	0.289947	0.0307205
FRA	JAM	0.288325	0.0305539
PAK	SIN	0.284001	0.0301094
MEX	GUF	0.276443	0.0293317
GUF	JAM	0.276443	0.0293317
JPN	USA	0.26244	0.0278873
ESP	SIN	0.261365	0.0277762
PAK	KOR	0.258677	0.0274985
ESP	MAS	0.249015	0.0264985
THA	KOR	0.249015	0.0264985
CHN	GAB	0.246334	0.0262208
MEX	GAB	0.241513	0.0257208
BRA	THA	0.240442	0.0256097
IND	PAK	0.237232	0.0252764
ESP	KOR	0.236697	0.0252208
ESP	DOM	0.233489	0.0248875
GUF	JPN	0.227613	0.0242764
UGA	DOM	0.221212	0.0236098
BRA	PAK	0.21908	0.0233876
ESP	GUF	0.217482	0.0232209
MAS	SIN	0.215352	0.0229987
GUF	UGA	0.214819	0.0229432
PAK	MAS	0.208967	0.0223321
MEX	UGA	0.204715	0.0218877
MEX	KEN	0.203653	0.0217766
PAK	ESP	0.196754	0.0210544
PAK	KEN	0.190395	0.0203878
BRA	JAM	0.189336	0.0202767
FRA	JPN	0.189336	0.0202767
MAS	THA	0.188806	0.0202211
MEX	JAM	0.183515	0.0196656
CHN	GUF	0.182986	0.01961
ESP	THA	0.181929	0.0194989
MEX	AUS	0.179815	0.0192767
MAS	USA	0.178758	0.0191656
PAK	GUF	0.17823	0.01911
BRA	CHN	0.17559	0.0188323
TWN	MAS	0.174006	0.0186656
KEN	GAB	0.173479	0.0186101
GUF	SIN	0.172424	0.018499
DOM	JAM	0.172424	0.018499
FRA	AUS	0.171896	0.0184434
MEX	JPN	0.167678	0.017999
BRA	GUF	0.167151	0.0179434
TWN	GAB	0.166624	0.0178879
BRA	USA	0.166097	0.0178323
KOR	USA	0.162411	0.0174435
MEX	USA	0.160306	0.0172213
JPN	GAB	0.160306	0.0172213
GAB	USA	0.15978	0.0171657
IND	JAM	0.158202	0.0169991
CHN	MEX	0.158202	0.0169991
KOR	JAM	0.15715	0.016888
BRA	UGA	0.155047	0.0166657
MAS	JAM	0.15347	0.0164991
IND	GUF	0.151895	0.0163324
IND	UGA	0.151369	0.0162769
USA	DOM	0.14717	0.0158325
IND	GAB	0.146645	0.0157769
PAK	AUS	0.146121	0.0157213
FRA	GAB	0.145596	0.0156658
FRA	KEN	0.144023	0.0154991
CHN	SIN	0.144023	0.0154991
GUF	GAB	0.144023	0.0154991
UGA	KOR	0.144023	0.0154991
GUF	THA	0.141926	0.0152769
AUS	SIN	0.141926	0.0152769
KEN	SIN	0.141402	0.0152214
GUF	KOR	0.139306	0.0149992
MAS	UGA	0.138782	0.0149436
JPN	SIN	0.137735	0.0148325
MAS	GAB	0.136164	0.0146659
IND	JPN	0.134071	0.0144436
PAK	UGA	0.134071	0.0144436
GUF	AUS	0.133548	0.0143881
USA	SIN	0.133548	0.0143881
IND	AUS	0.133025	0.0143325
BRA	KEN	0.132502	0.014277
AUS	KOR	0.131979	0.0142214
UGA	THA	0.130933	0.0141103
JAM	SIN	0.130933	0.0141103
KEN	THA	0.13041	0.0140548
PAK	JPN	0.129887	0.0139992
BRA	AUS	0.128319	0.0138326
THA	JAM	0.128319	0.0138326
JPN	KOR	0.126752	0.0136659
PAK	GAB	0.125707	0.0135548
UGA	SIN	0.125707	0.0135548
AUS	JPN	0.125707	0.0135548
BRA	GAB	0.125185	0.0134993
IND	USA	0.124663	0.0134437
MAS	AUS	0.124663	0.0134437
PAK	JAM	0.123619	0.0133326
IND	KEN	0.121531	0.0131104
BRA	JPN	0.121009	0.0130548
KEN	DOM	0.120487	0.0129993
PAK	USA	0.119966	0.0129437
CHN	KOR	0.119966	0.0129437
THA	USA	0.119966	0.0129437
GAB	SIN	0.119444	0.0128882
GUF	USA	0.118923	0.0128326
CHN	THA	0.118401	0.0127771
PAK	CHN	0.11788	0.0127215
AUS	GAB	0.11788	0.0127215
JPN	DOM	0.11788	0.0127215
GUF	MAS	0.117358	0.012666
KEN	AUS	0.116316	0.0125549
MAS	JPN	0.115273	0.0124438
THA	JPN	0.114752	0.0123882
CHN	AUS	0.114231	0.0123326
CHN	MAS	0.11371	0.0122771
KEN	MAS	0.112148	0.0121104
GAB	KOR	0.106943	0.0115549
IND	CHN	0.104343	0.0112772
AUS	JAM	0.100706	0.0108883
KEN	KOR	0.0996669	0.0107772
THA	GAB	0.0996669	0.0107772
TWN	AUS	0.0970709	0.0104994
UGA	AUS	0.0949951	0.0102772
AUS	USA	0.0949951	0.0102772
CHN	DOM	0.0924018	0.00999944
ESP	AUS	0.0908464	0.00983279
GAB	DOM	0.0810082	0.00877729

## Sheet: Code
FRA - France
DOM - Dominican Republic
ESP - Spain
GAB - Gabon
AUS - Australia
THA - Thailand
TWN - Taiwan
KEN - Kenya
MAS - Malaysia
GUF - French Guiana
CHN - China
USA - United States of America
BRA - Brazil
KOR - South Korea
JPN - Japan

## Sheet: Group
Asia	Europe	Africa	Americas	Oceania
TWN - Taiwan	FRA - France	GAB - Gabon	DOM - Dominican Republic	AUS - Australia
THA - Thailand	ESP - Spain	KEN - Kenya	GUF - French Guiana
CHN - China			USA - United States of America
KOR - South Korea			BRA - Brazil
JPN - Japan
MAS - Malaysia
