# Supplementary material for: Evolutionary Studies on the Coxsackievirus A-24 Variants Causing Acute Hemorrhagic Conjunctivitis with Emphasis on the Recent Outbreak of 2023 in India
Source: Viruses. 2025 Mar 5;17(3):371. doi: 10.3390/v17030371 (PMC11945338; doi:10.3390/v17030371)
Supplement: Supplementary file 1 [file viruses-17-00371-s001.zip › Supplementary-table3.xls]

## Sheet: A
FROM	TO	BAYES_FACTOR	POSTERIOR PROBABILITY
FRA	DOM	164669	1
FRA	ESP	4107.81	0.997778
ESP	GAB	351.198	0.974613
AUS	THA	134.3	0.936226
TWN	KEN	128.773	0.93367
FRA	MAS	66.7753	0.879507
TWN	GUF	59.9282	0.867563
CHN	USA	52.529	0.851675
BRA	FRA	30.3619	0.768457
CHN	ESP	23.8269	0.722571
FRA	KOR	13.8965	0.603022
KEN	JPN	13.0875	0.588578
TWN	FRA	12.5742	0.578857
THA	DOM	11.5166	0.557302
DOM	SIN	8.94823	0.494473
ESP	UGA	8.8789	0.492528
IND	DOM	8.51159	0.481973
ESP	USA	7.31131	0.444198
UGA	JAM	6.72585	0.423699
TWN	DOM	6.39767	0.411533
PAK	DOM	6.01826	0.396811
FRA	THA	5.22908	0.363702
IND	SIN	4.99812	0.353314
TWN	JPN	4.66237	0.337592
KOR	DOM	4.48064	0.32876
TWN	ESP	3.68612	0.287206
MEX	DOM	3.43122	0.272763
FRA	PAK	3.36336	0.268818
FRA	IND	2.99524	0.246653
TWN	PAK	2.8852	0.239764
FRA	MEX	2.41214	0.208655
KEN	UGA	2.25366	0.197656
CHN	UGA	2.16825	0.1916
KEN	JAM	1.81273	0.16538
TWN	UGA	1.48573	0.139714
CHN	KEN	1.42835	0.135048
CHN	JAM	1.35818	0.129271
ESP	JAM	1.3341	0.127271
UGA	JPN	1.31545	0.125715
MEX	KOR	1.09354	0.106772
JPN	JAM	1.03527	0.101661
TWN	JAM	1.01955	0.100272
TWN	MEX	0.965225	0.0954391
FRA	SIN	0.9615	0.0951058
KEN	ESP	0.894298	0.0890506
FRA	USA	0.881454	0.087884
CHN	JPN	0.851003	0.0851064
BRA	ESP	0.829193	0.0831065
TWN	CHN	0.754793	0.076218
FRA	UGA	0.707968	0.0718293
UGA	USA	0.68032	0.0692184
ESP	JPN	0.64292	0.065663
BRA	DOM	0.637684	0.065163
MEX	MAS	0.619689	0.0634409
IND	MEX	0.59023	0.0606077
MEX	THA	0.59023	0.0606077
GUF	DOM	0.585624	0.0601633
PAK	MEX	0.566102	0.0582745
MEX	ESP	0.556369	0.0573301
THA	SIN	0.551225	0.0568302
BRA	MEX	0.546086	0.0563302
MEX	SIN	0.516501	0.0534415
IND	THA	0.495559	0.051386
AUS	DOM	0.482587	0.0501083
FRA	GUF	0.480898	0.0499417
BRA	MAS	0.46965	0.0488306
UGA	GAB	0.436622	0.045553
PAK	THA	0.436064	0.0454975
USA	JAM	0.430489	0.0449419
IND	MAS	0.419359	0.0438309
TWN	KOR	0.406036	0.0424976
KOR	SIN	0.403819	0.0422754
IND	KOR	0.398282	0.0417199
TWN	SIN	0.375645	0.0394423
MAS	DOM	0.370691	0.0389423
TWN	THA	0.364642	0.0383312
TWN	IND	0.363543	0.0382201
BRA	IND	0.356955	0.0375535
GAB	JAM	0.348185	0.0366646
KEN	USA	0.339977	0.0358313
BRA	KOR	0.318704	0.0336648
BRA	SIN	0.318704	0.0336648
MAS	KOR	0.314352	0.0332204
KEN	GUF	0.312722	0.0330537
TWN	USA	0.301863	0.0319427
BRA	TWN	0.301321	0.0318871
FRA	CHN	0.29536	0.031276
IND	ESP	0.289947	0.0307205
FRA	JAM	0.288325	0.0305539
PAK	SIN	0.284001	0.0301094
MEX	GUF	0.276443	0.0293317
GUF	JAM	0.276443	0.0293317
JPN	USA	0.26244	0.0278873
ESP	SIN	0.261365	0.0277762
PAK	KOR	0.258677	0.0274985
ESP	MAS	0.249015	0.0264985
THA	KOR	0.249015	0.0264985
CHN	GAB	0.246334	0.0262208
MEX	GAB	0.241513	0.0257208
BRA	THA	0.240442	0.0256097
IND	PAK	0.237232	0.0252764
ESP	KOR	0.236697	0.0252208
ESP	DOM	0.233489	0.0248875
GUF	JPN	0.227613	0.0242764
UGA	DOM	0.221212	0.0236098
BRA	PAK	0.21908	0.0233876
ESP	GUF	0.217482	0.0232209
MAS	SIN	0.215352	0.0229987
GUF	UGA	0.214819	0.0229432
PAK	MAS	0.208967	0.0223321
MEX	UGA	0.204715	0.0218877
MEX	KEN	0.203653	0.0217766
PAK	ESP	0.196754	0.0210544
PAK	KEN	0.190395	0.0203878
BRA	JAM	0.189336	0.0202767
FRA	JPN	0.189336	0.0202767
MAS	THA	0.188806	0.0202211
MEX	JAM	0.183515	0.0196656
CHN	GUF	0.182986	0.01961
ESP	THA	0.181929	0.0194989
MEX	AUS	0.179815	0.0192767
MAS	USA	0.178758	0.0191656
PAK	GUF	0.17823	0.01911
BRA	CHN	0.17559	0.0188323
TWN	MAS	0.174006	0.0186656
KEN	GAB	0.173479	0.0186101
GUF	SIN	0.172424	0.018499
DOM	JAM	0.172424	0.018499
FRA	AUS	0.171896	0.0184434
MEX	JPN	0.167678	0.017999
BRA	GUF	0.167151	0.0179434
TWN	GAB	0.166624	0.0178879
BRA	USA	0.166097	0.0178323
KOR	USA	0.162411	0.0174435
MEX	USA	0.160306	0.0172213
JPN	GAB	0.160306	0.0172213
GAB	USA	0.15978	0.0171657
IND	JAM	0.158202	0.0169991
CHN	MEX	0.158202	0.0169991
KOR	JAM	0.15715	0.016888
BRA	UGA	0.155047	0.0166657
MAS	JAM	0.15347	0.0164991
IND	GUF	0.151895	0.0163324
IND	UGA	0.151369	0.0162769
USA	DOM	0.14717	0.0158325
IND	GAB	0.146645	0.0157769
PAK	AUS	0.146121	0.0157213
FRA	GAB	0.145596	0.0156658
FRA	KEN	0.144023	0.0154991
CHN	SIN	0.144023	0.0154991
GUF	GAB	0.144023	0.0154991
UGA	KOR	0.144023	0.0154991
GUF	THA	0.141926	0.0152769
AUS	SIN	0.141926	0.0152769
KEN	SIN	0.141402	0.0152214
GUF	KOR	0.139306	0.0149992
MAS	UGA	0.138782	0.0149436
JPN	SIN	0.137735	0.0148325
MAS	GAB	0.136164	0.0146659
IND	JPN	0.134071	0.0144436
PAK	UGA	0.134071	0.0144436
GUF	AUS	0.133548	0.0143881
USA	SIN	0.133548	0.0143881
IND	AUS	0.133025	0.0143325
BRA	KEN	0.132502	0.014277
AUS	KOR	0.131979	0.0142214
UGA	THA	0.130933	0.0141103
JAM	SIN	0.130933	0.0141103
KEN	THA	0.13041	0.0140548
PAK	JPN	0.129887	0.0139992
BRA	AUS	0.128319	0.0138326
THA	JAM	0.128319	0.0138326
JPN	KOR	0.126752	0.0136659
PAK	GAB	0.125707	0.0135548
UGA	SIN	0.125707	0.0135548
AUS	JPN	0.125707	0.0135548
BRA	GAB	0.125185	0.0134993
IND	USA	0.124663	0.0134437
MAS	AUS	0.124663	0.0134437
PAK	JAM	0.123619	0.0133326
IND	KEN	0.121531	0.0131104
BRA	JPN	0.121009	0.0130548
KEN	DOM	0.120487	0.0129993
PAK	USA	0.119966	0.0129437
CHN	KOR	0.119966	0.0129437
THA	USA	0.119966	0.0129437
GAB	SIN	0.119444	0.0128882
GUF	USA	0.118923	0.0128326
CHN	THA	0.118401	0.0127771
PAK	CHN	0.11788	0.0127215
AUS	GAB	0.11788	0.0127215
JPN	DOM	0.11788	0.0127215
GUF	MAS	0.117358	0.012666
KEN	AUS	0.116316	0.0125549
MAS	JPN	0.115273	0.0124438
THA	JPN	0.114752	0.0123882
CHN	AUS	0.114231	0.0123326
CHN	MAS	0.11371	0.0122771
KEN	MAS	0.112148	0.0121104
GAB	KOR	0.106943	0.0115549
IND	CHN	0.104343	0.0112772
AUS	JAM	0.100706	0.0108883
KEN	KOR	0.0996669	0.0107772
THA	GAB	0.0996669	0.0107772
TWN	AUS	0.0970709	0.0104994
UGA	AUS	0.0949951	0.0102772
AUS	USA	0.0949951	0.0102772
CHN	DOM	0.0924018	0.00999944
ESP	AUS	0.0908464	0.00983279
GAB	DOM	0.0810082	0.00877729

## Sheet: CODE
FRA - France
DOM - Dominican Republic
ESP - Spain
GAB - Gabon
AUS - Australia
THA - Thailand
TWN - Taiwan
KEN - Kenya
MAS - Malaysia
GUF - French Guiana
CHN - China
USA - United States of America
BRA - Brazil
KOR - South Korea
JPN - Japan

## Sheet: GROUP
Asia	Europe	Africa	Americas	Oceania
TWN - Taiwan	FRA - France	GAB - Gabon	DOM - Dominican Republic	AUS - Australia
THA - Thailand	ESP - Spain	KEN - Kenya	GUF - French Guiana
CHN - China			USA - United States of America
KOR - South Korea			BRA - Brazil
JPN - Japan
MAS - Malaysia
